# Supplementary material for: Trends of rubella incidence during a 5-year period of case based surveillance in Zimbabwe
Source: BMC Public Health. 2015 Mar 27;15:294. doi: 10.1186/s12889-015-1642-4 (PMC4391168; doi:10.1186/s12889-015-1642-4)
Supplement: Additional file 1: — This is Excel file containing dataset associated with all analysis in this article. All variables that identify patients have been removed from the file. Variables included in this dataset are; date of onset, date of specimen collection, sex, age in years and months, measles IgM result and rubella IgM result. A result key is also provided. [file 12889_2015_1642_MOESM1_ESM.xls]

## Sheet: MeaslRub2007-11
D:\VIROpaper2012\Rubella\MeasData2007to2011RubPaper.mdb:rubpap14
3428			Date:	2014-10-30 20:32:58
DateSpecimenCollected	MeaslesIgMresult	RubellaIgm	Sex	Disease	AgeInYears	AgeInMonths	DateOfOnset
2009-12-22	1	4	2	Measles/Rougeole	2	9	2009-12-21
2009-12-23	2	2	1	Measles/Rougeole	6	0	2009-12-21
2009-12-16	2	2	2	Measles/Rougeole	10	0	2009-12-16
2009-12-23	2	2	1	Measles/Rougeole	13	3	2009-12-19
2009-12-21	2	1	2	Measles/Rougeole	4	2	2009-12-20
2009-12-24	1	4	1	Measles/Rougeole	0	7	2009-12-22
2009-12-23	1	4	2	Measles/Rougeole	11	10	2009-12-15
2009-12-23	1	4	2	Measles/Rougeole	6	4	2009-12-15
2009-12-23	2	2	2	Measles/Rougeole	11	5	2009-12-21
2009-12-23	1	4	2	Measles/Rougeole	11	11	2009-12-21
2009-12-23	1	4	1	Measles/Rougeole	5	1	2009-12-21
2009-11-11	2	2	Missing	Measles/Rougeole	9	10	2009-11-06
Missing	2	2	2	Measles/Rougeole	2	10	2010-01-20
2010-04-02	2	1	Missing	Measles/Rougeole	2	1	2010-03-31
Missing	1	4	Missing	Measles/Rougeole	19	7	2010-07-11
Missing	2	2	Missing	Measles/Rougeole	Missing	Missing	2010-02-20
2010-03-29	4	4	1	Measles/Rougeole	2	8	2010-03-24
Missing	2	1	2	Measles/Rougeole	10	7	2010-04-13
Missing	2	1	2	Measles/Rougeole	13	Missing	2010-07-01
2010-03-06	2	2	1	Measles/Rougeole	1	1	2010-03-01
Missing	2	2	1	Measles/Rougeole	4	7	2010-05-22
Missing	2	1	1	Measles/Rougeole	7	Missing	2010-05-18
2010-01-20	2	1	2	Measles/Rougeole	12	4	2010-01-18
Missing	2	2	1	Measles/Rougeole	10	1	2010-04-27
Missing	2	2	2	Measles/Rougeole	5	6	2010-02-20
Missing	2	1	2	Measles/Rougeole	7	8	2010-05-18
Missing	2	1	1	Measles/Rougeole	5	Missing	2010-05-15
Missing	2	2	2	Measles/Rougeole	8	Missing	2010-02-20
Missing	2	2	2	Measles/Rougeole	5	11	2010-06-02
Missing	2	2	1	Measles/Rougeole	5	2	2010-07-14
2010-07-22	1	4	1	Measles/Rougeole	0	6	2010-07-19
2010-03-05	2	1	2	Measles/Rougeole	6	0	2010-02-25
2007-01-03	2	2	2	Measles/Rougeole	6	0	2007-01-02
2007-01-08	2	2	2	Measles/Rougeole	2	11	2007-01-06
2007-01-10	2	2	2	Measles/Rougeole	5	0	2007-01-08
2007-01-12	2	2	2	Measles/Rougeole	1	4	2007-01-10
2007-01-12	2	1	1	Measles/Rougeole	6	4	2007-01-10
2007-01-15	2	2	2	Measles/Rougeole	1	8	2007-01-13
2007-01-18	2	2	1	Measles/Rougeole	9	0	2007-01-16
2007-01-24	2	2	1	Measles/Rougeole	4	11	2007-01-19
2007-01-31	2	2	1	Measles/Rougeole	6	4	2007-01-28
2007-01-31	2	2	2	Measles/Rougeole	9	0	2007-01-28
2008-05-21	2	2	1	Measles/Rougeole	4	9	2008-05-19
2008-05-21	2	2	2	Measles/Rougeole	3	3	2008-05-20
2008-05-23	2	2	1	Measles/Rougeole	0	8	2008-05-22
2008-06-09	2	2	1	Measles/Rougeole	6	8	2008-06-07
2008-06-17	2	2	1	Measles/Rougeole	6	9	2008-06-11
2008-06-16	2	2	1	Measles/Rougeole	7	0	2008-06-16
2008-06-16	2	2	1	Measles/Rougeole	0	6	2008-06-14
2008-06-20	2	1	2	Measles/Rougeole	6	5	2008-06-17
2008-06-20	2	1	1	Measles/Rougeole	6	4	2008-06-17
2008-06-19	2	1	1	Measles/Rougeole	6	8	2008-06-16
2007-02-07	2	2	2	Measles/Rougeole	3	6	2007-02-02
2007-02-08	2	2	2	Measles/Rougeole	4	3	2007-02-05
2007-02-06	2	2	2	Measles/Rougeole	5	6	2007-02-03
2007-02-08	2	2	2	Measles/Rougeole	2	8	2007-02-05
2007-02-08	2	2	2	Measles/Rougeole	12	3	2007-02-07
2007-02-13	2	1	2	Measles/Rougeole	5	2	2007-02-11
2007-02-08	2	2	1	Measles/Rougeole	2	2	2007-02-08
2007-02-19	2	2	2	Measles/Rougeole	1	2	2007-02-09
2007-02-19	2	2	2	Measles/Rougeole	2	2	2007-02-18
2007-02-19	2	2	1	Measles/Rougeole	4	11	2007-02-15
2007-02-20	2	2	2	Measles/Rougeole	3	2	2007-02-14
2007-02-26	2	2	2	Measles/Rougeole	8	0	2007-02-20
2007-02-28	2	2	2	Measles/Rougeole	2	8	2007-02-27
2007-01-21	2	2	1	Measles/Rougeole	7	3	2007-01-19
2007-01-24	2	2	2	Measles/Rougeole	1	1	2007-01-21
2007-03-08	2	1	1	Measles/Rougeole	5	4	2007-03-05
2007-03-13	2	2	1	Measles/Rougeole	2	9	2007-03-08
2007-03-16	2	2	1	Measles/Rougeole	4	1	2007-03-14
2007-03-13	2	2	1	Measles/Rougeole	6	8	2007-03-12
2007-03-19	2	2	2	Measles/Rougeole	2	3	2007-03-14
2007-03-21	2	2	1	Measles/Rougeole	2	4	2007-03-21
2007-03-22	2	1	2	Measles/Rougeole	4	10	2007-03-20
2007-03-21	2	2	1	Measles/Rougeole	1	6	2007-03-19
2007-03-23	2	2	1	Measles/Rougeole	3	0	2007-03-22
2007-04-03	2	2	2	Measles/Rougeole	6	1	2007-03-09
2007-04-04	2	2	2	Measles/Rougeole	6	1	2007-03-09
2007-04-02	2	2	1	Measles/Rougeole	6	2	2007-04-01
2007-04-08	2	2	1	Measles/Rougeole	1	10	2007-04-05
2007-04-11	2	1	2	Measles/Rougeole	4	1	2007-04-05
2007-04-12	2	1	2	Measles/Rougeole	4	7	2007-04-07
2007-04-24	2	2	2	Measles/Rougeole	7	0	2007-04-20
2007-05-02	2	2	2	Measles/Rougeole	4	7	2007-05-01
2007-05-24	2	1	1	Measles/Rougeole	Missing	Missing	2007-05-21
2007-05-28	2	1	2	Measles/Rougeole	9	8	2007-05-27
2007-06-05	2	1	1	Measles/Rougeole	7	3	2007-06-04
2007-06-08	2	1	2	Measles/Rougeole	7	9	2007-05-28
2007-06-07	2	2	1	Measles/Rougeole	1	11	2007-06-06
2007-06-18	2	2	2	Measles/Rougeole	1	0	2007-06-13
2007-06-25	2	1	2	Measles/Rougeole	4	11	2007-06-23
2007-06-25	2	2	2	Measles/Rougeole	12	5	2007-06-13
2007-07-03	2	2	2	Measles/Rougeole	1	10	2007-06-28
2007-07-16	2	2	2	Measles/Rougeole	13	0	2007-07-13
2007-07-16	2	2	1	Measles/Rougeole	10	11	2007-07-15
2007-07-16	2	1	2	Measles/Rougeole	9	8	2007-07-16
2007-07-23	2	1	1	Measles/Rougeole	6	5	2007-07-20
2007-07-24	2	2	2	Measles/Rougeole	4	2	2007-07-21
2007-07-19	2	2	2	Measles/Rougeole	5	0	2007-07-18
2007-07-23	2	1	1	Measles/Rougeole	4	0	2007-07-20
2007-07-23	2	2	2	Measles/Rougeole	1	7	2007-07-22
2007-07-13	2	2	1	Measles/Rougeole	6	0	2007-07-12
2007-07-23	2	1	2	Measles/Rougeole	8	2	2007-07-19
2007-07-13	2	2	1	Measles/Rougeole	7	5	2007-07-08
2007-08-02	2	2	2	Measles/Rougeole	8	8	2007-08-02
2007-07-31	2	1	1	Measles/Rougeole	6	1	2007-07-24
2007-07-31	2	1	2	Measles/Rougeole	5	1	2007-07-29
2007-08-01	2	1	1	Measles/Rougeole	5	0	2007-07-29
2008-01-31	2	2	1	Measles/Rougeole	3	5	2008-01-30
2007-07-31	2	2	2	Measles/Rougeole	1	6	2007-07-23
2007-08-06	2	2	1	Measles/Rougeole	6	7	2007-08-05
2007-08-15	2	2	1	Measles/Rougeole	0	9	2007-08-10
2007-08-10	2	2	2	Measles/Rougeole	3	9	2007-08-08
2007-08-20	2	2	1	Measles/Rougeole	2	8	2007-08-19
2007-08-20	2	1	1	Measles/Rougeole	7	0	2007-08-15
2007-08-22	2	1	1	Measles/Rougeole	5	7	2007-08-21
2007-08-22	2	1	2	Measles/Rougeole	5	4	2007-08-19
2007-08-27	2	2	1	Measles/Rougeole	1	0	2007-08-24
2007-08-29	2	2	2	Measles/Rougeole	3	2	2007-08-27
2007-08-30	2	1	2	Measles/Rougeole	4	6	2007-08-29
2007-08-19	2	2	2	Measles/Rougeole	4	8	2007-08-14
2007-08-19	2	1	2	Measles/Rougeole	6	8	2007-08-13
2007-03-15	2	2	1	Measles/Rougeole	1	6	2007-03-13
2007-08-19	1	4	1	Measles/Rougeole	4	8	2007-08-15
2007-09-07	2	1	1	Measles/Rougeole	9	10	2007-09-06
2007-09-11	2	2	1	Measles/Rougeole	5	0	2007-09-10
2007-09-10	2	2	2	Measles/Rougeole	4	0	2007-09-07
2007-09-12	2	2	2	Measles/Rougeole	9	3	2007-09-11
2007-09-12	2	2	1	Measles/Rougeole	2	0	2007-09-10
2007-10-17	2	1	2	Measles/Rougeole	6	0	2007-10-17
2007-10-17	2	1	2	Measles/Rougeole	Missing	Missing	2007-10-16
2007-10-17	2	2	2	Measles/Rougeole	3	5	2007-10-16
2007-10-20	2	2	2	Measles/Rougeole	5	6	2007-10-18
2007-10-24	2	1	2	Measles/Rougeole	5	10	2007-10-23
2007-10-25	2	2	2	Measles/Rougeole	9	7	2007-10-21
2007-10-31	2	2	1	Measles/Rougeole	5	8	2007-10-30
2007-10-31	2	1	1	Measles/Rougeole	Missing	Missing	2007-10-25
2007-10-26	2	1	2	Measles/Rougeole	3	3	2007-10-23
2007-10-29	2	2	1	Measles/Rougeole	1	2	2007-10-27
2007-10-23	2	1	2	Measles/Rougeole	Missing	Missing	2007-10-22
2007-11-01	2	2	2	Measles/Rougeole	7	8	2007-10-31
2007-10-30	2	2	2	Measles/Rougeole	5	9	2007-10-29
2007-11-02	2	1	1	Measles/Rougeole	3	8	2007-10-30
2007-11-03	2	1	2	Measles/Rougeole	14	2	2007-11-02
2007-11-03	2	2	2	Measles/Rougeole	8	5	2007-11-02
2007-11-03	2	2	2	Measles/Rougeole	15	11	2007-11-03
2007-11-03	2	1	2	Measles/Rougeole	14	0	2007-11-01
2007-11-03	2	2	2	Measles/Rougeole	15	0	2007-11-03
2007-10-31	2	2	2	Measles/Rougeole	0	8	2007-10-29
2007-11-08	2	1	2	Measles/Rougeole	10	10	2007-11-07
2007-11-08	2	2	2	Measles/Rougeole	9	3	2007-11-07
2007-11-08	2	2	2	Measles/Rougeole	8	4	2007-11-07
2007-11-08	2	1	2	Measles/Rougeole	6	1	2007-10-07
2007-11-08	2	2	2	Measles/Rougeole	8	9	2007-11-07
2007-11-12	2	2	1	Measles/Rougeole	8	10	2007-11-10
2007-11-12	2	1	2	Measles/Rougeole	8	6	2007-11-11
2007-11-12	2	2	1	Measles/Rougeole	6	7	2007-11-10
2007-10-10	2	1	2	Measles/Rougeole	8	11	2007-10-08
2007-11-13	2	1	2	Measles/Rougeole	5	0	2007-11-10
2007-11-12	2	1	1	Measles/Rougeole	5	5	2007-11-09
2007-11-16	2	1	2	Measles/Rougeole	6	3	2007-11-15
2007-11-16	2	2	2	Measles/Rougeole	11	3	2007-11-15
2007-11-16	2	1	2	Measles/Rougeole	6	3	2007-11-15
2007-11-20	2	1	1	Measles/Rougeole	10	0	2007-11-19
2007-11-20	2	2	2	Measles/Rougeole	5	0	2007-11-15
2007-11-20	2	1	2	Measles/Rougeole	5	2	2007-11-20
2007-11-20	2	1	1	Measles/Rougeole	3	10	2007-11-18
2007-11-22	2	1	1	Measles/Rougeole	10	3	2007-11-18
2007-11-22	2	2	1	Measles/Rougeole	14	3	2007-11-15
2007-11-22	2	1	2	Measles/Rougeole	12	8	2007-11-20
2007-11-22	2	2	2	Measles/Rougeole	9	0	2007-11-16
2007-11-22	2	2	2	Measles/Rougeole	12	2	2007-11-20
2007-11-07	2	1	2	Measles/Rougeole	2	10	2007-10-27
2007-11-27	2	2	1	Measles/Rougeole	5	0	2007-11-26
2007-11-27	2	2	1	Measles/Rougeole	9	5	2007-11-27
2007-11-27	2	1	1	Measles/Rougeole	5	6	2007-11-25
2007-11-27	2	1	2	Measles/Rougeole	8	0	2007-11-20
2007-11-19	2	1	1	Measles/Rougeole	6	8	2007-11-16
2007-11-09	2	2	2	Measles/Rougeole	6	0	2007-11-08
2007-11-09	2	2	1	Measles/Rougeole	10	6	2007-11-07
2007-11-20	2	1	2	Measles/Rougeole	5	0	2007-11-19
2007-11-08	2	1	2	Measles/Rougeole	Missing	Missing	2007-11-05
2007-11-29	2	1	2	Measles/Rougeole	6	0	2007-11-28
2007-11-27	2	1	2	Measles/Rougeole	3	11	2007-11-26
2007-11-28	2	2	2	Measles/Rougeole	6	0	2007-11-27
2007-11-28	2	1	2	Measles/Rougeole	7	0	2007-11-27
2007-11-28	2	1	2	Measles/Rougeole	7	0	2007-11-27
2007-11-28	2	1	2	Measles/Rougeole	6	0	2007-11-28
2007-11-28	2	1	2	Measles/Rougeole	6	3	2007-11-26
2007-11-30	2	1	2	Measles/Rougeole	3	10	2007-11-29
2007-11-30	2	1	2	Measles/Rougeole	2	6	2007-11-29
2007-11-30	2	1	1	Measles/Rougeole	5	0	2007-11-27
2007-11-27	2	1	1	Measles/Rougeole	4	9	2007-11-26
2007-11-30	2	1	1	Measles/Rougeole	9	1	2007-11-27
2007-12-03	2	1	1	Measles/Rougeole	8	0	2007-12-01
2007-11-30	2	2	2	Measles/Rougeole	0	11	2007-11-26
2007-12-03	2	2	1	Measles/Rougeole	6	7	2007-12-02
2007-12-07	2	2	2	Measles/Rougeole	4	9	2007-12-06
2007-12-10	2	1	1	Measles/Rougeole	6	4	2007-12-08
2007-12-11	2	2	1	Measles/Rougeole	1	1	2007-12-10
2007-12-12	2	2	2	Measles/Rougeole	10	8	2007-12-09
2007-12-13	2	2	2	Measles/Rougeole	6	10	2007-12-09
2007-12-13	2	2	1	Measles/Rougeole	0	7	2007-12-03
2007-12-18	2	1	2	Measles/Rougeole	8	11	2007-12-17
2007-12-17	2	1	2	Measles/Rougeole	12	0	2007-12-15
2007-12-19	2	2	1	Measles/Rougeole	0	10	2007-12-16
2008-01-03	2	1	2	Measles/Rougeole	2	6	2008-01-01
2008-01-02	2	1	1	Measles/Rougeole	3	9	2007-12-31
2008-01-18	2	1	1	Measles/Rougeole	8	5	2008-01-16
2008-01-21	2	2	2	Measles/Rougeole	1	11	2008-01-19
2008-01-28	2	2	1	Measles/Rougeole	3	8	2008-01-25
2008-01-31	2	2	1	Measles/Rougeole	4	0	2008-01-30
2008-02-04	2	2	1	Measles/Rougeole	7	7	2008-02-03
2010-04-18	2	2	1	Measles/Rougeole	1	6	2010-04-16
2007-09-13	2	2	1	Measles/Rougeole	6	11	2007-09-12
2007-09-18	2	2	1	Measles/Rougeole	11	3	2007-09-17
2007-09-20	2	1	2	Measles/Rougeole	6	0	2007-09-19
2007-09-20	2	1	2	Measles/Rougeole	11	9	2007-09-19
2007-09-24	2	1	1	Measles/Rougeole	5	1	2007-09-22
2007-09-24	2	1	1	Measles/Rougeole	10	0	2007-09-20
2007-09-25	2	2	1	Measles/Rougeole	10	10	2007-09-21
2007-09-24	2	1	1	Measles/Rougeole	6	8	2007-09-23
2007-09-24	2	1	1	Measles/Rougeole	6	4	2007-09-02
2007-09-24	2	1	1	Measles/Rougeole	11	6	2007-09-18
2007-10-01	2	1	2	Measles/Rougeole	6	0	2007-09-30
2007-10-03	2	2	1	Measles/Rougeole	5	10	2007-10-02
2007-10-02	2	2	2	Measles/Rougeole	4	11	2007-09-30
2007-10-02	2	2	2	Measles/Rougeole	4	0	2007-09-29
2007-09-24	2	2	1	Measles/Rougeole	10	0	2007-09-22
2007-10-01	2	1	2	Measles/Rougeole	7	2	2007-09-29
2007-10-01	2	1	2	Measles/Rougeole	4	11	2007-10-01
2007-09-28	2	2	1	Measles/Rougeole	5	2	2007-09-28
2007-10-01	2	2	2	Measles/Rougeole	5	2	2007-10-01
2007-10-02	2	1	2	Measles/Rougeole	5	6	2007-10-02
2007-10-02	2	1	2	Measles/Rougeole	2	2	2007-10-02
2007-09-26	2	2	1	Measles/Rougeole	5	4	2007-09-26
2007-10-02	2	2	2	Measles/Rougeole	6	3	2007-10-01
2007-10-08	2	1	2	Measles/Rougeole	5	10	2007-10-05
2007-10-08	2	2	2	Measles/Rougeole	3	1	2007-10-03
2007-10-08	2	1	2	Measles/Rougeole	Missing	Missing	2007-10-08
2007-10-08	2	2	2	Measles/Rougeole	11	3	2007-10-07
2007-10-10	2	2	2	Measles/Rougeole	9	6	2007-10-09
2007-10-11	2	2	1	Missing	6	4	2007-10-10
2007-10-12	2	1	1	Measles/Rougeole	6	6	2007-10-09
2007-10-09	2	2	1	Measles/Rougeole	11	3	2007-10-09
2007-10-12	2	2	2	Measles/Rougeole	3	4	2007-10-12
2007-10-12	2	1	2	Measles/Rougeole	14	11	2007-10-10
2007-10-12	2	1	2	Measles/Rougeole	15	11	2007-10-11
2007-10-12	2	2	2	Measles/Rougeole	16	3	2007-01-11
2007-10-12	2	2	2	Measles/Rougeole	16	0	2007-10-11
2007-10-15	2	1	1	Measles/Rougeole	9	0	2007-10-13
2007-10-15	2	2	2	Measles/Rougeole	7	4	2007-10-12
2007-10-16	2	2	1	Measles/Rougeole	9	4	2007-10-16
2007-10-16	2	2	2	Measles/Rougeole	6	7	2007-10-14
2007-10-16	2	1	1	Measles/Rougeole	7	4	2007-10-14
2007-10-16	2	1	1	Measles/Rougeole	9	8	2007-10-14
2007-10-16	2	1	1	Measles/Rougeole	6	6	2007-10-15
2007-10-16	2	2	2	Measles/Rougeole	6	4	2007-10-15
2007-10-16	2	2	1	Measles/Rougeole	6	11	2007-10-14
2007-10-16	2	2	1	Measles/Rougeole	5	9	2007-10-15
2007-10-16	2	1	2	Measles/Rougeole	5	6	2007-10-11
2007-10-15	2	2	1	Measles/Rougeole	8	9	2007-10-15
2007-10-14	2	2	1	Measles/Rougeole	1	2	2007-10-11
2007-10-14	2	2	2	Measles/Rougeole	11	4	2007-10-13
2007-10-14	2	2	2	Measles/Rougeole	5	4	2007-10-14
2007-10-22	2	1	1	Measles/Rougeole	6	8	2007-10-18
2007-10-18	2	2	1	Measles/Rougeole	6	7	2007-10-18
2007-10-19	2	2	1	Measles/Rougeole	29	0	2007-10-18
2007-10-19	2	2	2	Measles/Rougeole	43	0	2007-10-19
2007-11-13	2	1	1	Measles/Rougeole	13	0	2007-11-10
2007-11-12	2	1	1	Measles/Rougeole	4	3	2007-11-08
2007-11-12	2	1	2	Measles/Rougeole	6	0	2007-11-10
2007-11-12	2	1	1	Measles/Rougeole	13	0	2007-11-07
2007-11-13	2	1	1	Measles/Rougeole	2	7	2007-11-10
2007-11-15	2	2	2	Measles/Rougeole	7	9	2007-11-14
2007-11-15	2	2	2	Measles/Rougeole	6	7	2007-11-14
2007-11-15	2	2	2	Measles/Rougeole	6	7	2007-11-14
2007-11-19	2	1	1	Measles/Rougeole	4	8	2007-11-05
2007-11-19	2	1	2	Measles/Rougeole	5	3	2007-11-16
2007-11-19	2	1	2	Measles/Rougeole	3	8	2007-11-14
2007-11-19	2	2	2	Measles/Rougeole	2	2	2007-11-15
2007-11-19	2	1	2	Measles/Rougeole	3	5	2007-11-12
2007-11-19	2	2	1	Measles/Rougeole	5	9	2007-11-19
2007-11-16	2	2	2	Measles/Rougeole	13	5	2007-11-15
2007-11-16	2	1	2	Measles/Rougeole	6	3	2007-11-14
2007-11-16	2	1	1	Measles/Rougeole	11	0	2007-11-10
2007-11-15	2	1	1	Measles/Rougeole	12	2	2007-11-08
2007-11-16	2	1	1	Measles/Rougeole	11	0	2007-11-16
2007-11-16	2	1	1	Measles/Rougeole	6	1	2007-11-15
2007-11-16	2	1	1	Measles/Rougeole	9	6	2007-11-15
2009-11-05	1	4	2	Measles/Rougeole	3	5	2009-11-02
2009-11-05	1	4	2	Measles/Rougeole	0	9	2009-11-05
2009-11-05	1	4	1	Measles/Rougeole	0	11	2009-11-05
2009-11-04	2	2	2	Measles/Rougeole	4	5	2009-11-03
2009-11-05	4	4	1	Measles/Rougeole	0	8	2009-10-25
2009-11-06	2	1	2	Measles/Rougeole	7	0	2009-11-04
2009-11-06	2	1	1	Measles/Rougeole	6	3	2009-11-05
2009-11-05	2	1	2	Measles/Rougeole	7	4	2009-11-05
2009-11-06	2	2	1	Measles/Rougeole	0	5	2009-11-03
2009-11-05	1	4	1	Measles/Rougeole	0	10	2009-11-04
2009-11-06	2	2	1	Measles/Rougeole	5	2	2009-11-04
2009-11-06	2	2	1	Measles/Rougeole	2	7	2009-11-04
2009-11-07	2	2	1	Measles/Rougeole	6	2	2009-11-06
2009-11-06	2	2	1	Measles/Rougeole	6	0	2009-11-05
2009-11-06	2	2	2	Measles/Rougeole	10	11	2009-11-03
2009-11-07	2	2	2	Measles/Rougeole	2	8	2009-11-06
2009-11-07	2	1	1	Measles/Rougeole	5	5	2009-11-05
2009-11-11	2	1	1	Measles/Rougeole	10	0	2009-11-07
2009-11-09	2	2	1	Measles/Rougeole	2	5	2009-11-04
2009-11-11	1	4	2	Measles/Rougeole	15	0	2009-10-28
2009-10-30	1	4	2	Measles/Rougeole	10	5	2009-10-28
2009-10-30	1	4	1	Measles/Rougeole	2	6	2009-10-28
2009-10-30	1	4	1	Measles/Rougeole	8	5	2009-10-28
2009-11-10	2	2	1	Measles/Rougeole	1	6	2009-11-06
2009-11-11	2	2	1	Measles/Rougeole	1	0	2009-11-06
2009-11-10	2	2	2	Measles/Rougeole	4	3	2009-11-08
2009-11-11	2	2	1	Measles/Rougeole	1	3	2009-11-05
Missing	1	4	2	Measles/Rougeole	13	6	2010-05-03
2009-11-11	2	2	2	Measles/Rougeole	3	5	2009-11-10
2009-11-12	2	2	1	Measles/Rougeole	2	1	2009-11-10
2009-11-09	2	2	2	Measles/Rougeole	2	1	2009-10-26
2009-11-09	2	2	2	Measles/Rougeole	2	1	2009-10-13
2009-11-09	2	2	2	Measles/Rougeole	3	6	2009-11-04
Missing	1	4	1	Measles/Rougeole	0	3	2010-04-28
2010-04-29	2	2	1	Measles/Rougeole	2	9	2010-04-23
Missing	2	2	2	Measles/Rougeole	6	8	2010-04-22
Missing	2	2	1	Measles/Rougeole	2	9	2010-04-29
Missing	2	2	1	Measles/Rougeole	2	7	2010-04-19
Missing	1	4	2	Measles/Rougeole	10	8	2010-04-13
2008-02-07	2	1	2	Measles/Rougeole	13	4	2008-01-26
2008-02-05	2	2	2	Measles/Rougeole	5	1	2008-01-27
2008-02-11	2	2	2	Measles/Rougeole	3	8	2008-02-07
2008-02-14	2	2	1	Measles/Rougeole	2	1	2008-02-13
2007-11-29	2	2	1	Measles/Rougeole	3	6	2007-11-29
2008-02-14	2	2	1	Measles/Rougeole	16	5	2008-02-14
2008-02-19	2	1	2	Measles/Rougeole	12	0	2008-02-18
2008-02-21	2	2	1	Measles/Rougeole	5	5	2008-02-18
2008-02-26	2	2	2	Measles/Rougeole	4	11	2008-02-21
2008-02-29	2	1	2	Measles/Rougeole	3	8	2008-02-26
2008-03-03	2	2	2	Measles/Rougeole	4	3	2008-03-01
2008-03-03	2	2	1	Measles/Rougeole	11	0	2008-02-28
2008-03-10	2	1	2	Measles/Rougeole	7	4	2008-03-09
2008-03-10	2	1	2	Measles/Rougeole	5	6	2008-03-09
2008-03-04	2	2	2	Measles/Rougeole	6	1	2008-02-25
2008-03-04	2	2	1	Measles/Rougeole	6	10	2008-03-01
2008-03-14	2	2	1	Measles/Rougeole	0	11	2008-03-12
2008-03-17	2	2	1	Measles/Rougeole	4	1	2008-03-16
2008-03-18	2	1	2	Measles/Rougeole	6	3	2008-03-11
2008-03-26	2	2	1	Measles/Rougeole	4	10	2008-03-19
2008-03-26	2	1	2	Measles/Rougeole	13	0	2008-03-19
2008-03-27	2	2	1	Measles/Rougeole	2	1	2008-03-22
2008-03-21	2	1	1	Measles/Rougeole	7	2	2008-03-21
2008-03-28	2	1	1	Measles/Rougeole	10	2	2008-03-28
2008-03-28	2	2	2	Measles/Rougeole	Missing	Missing	2008-03-28
2008-03-28	2	2	1	Measles/Rougeole	Missing	Missing	2008-03-24
2008-03-28	2	1	1	Measles/Rougeole	7	7	2008-03-26
2008-02-26	2	2	2	Measles/Rougeole	5	8	2008-02-21
2008-04-08	2	2	2	Measles/Rougeole	7	0	2008-04-01
2008-04-21	2	2	1	Measles/Rougeole	9	11	2008-04-17
2008-04-16	2	2	2	Measles/Rougeole	7	7	2008-04-15
2008-04-22	2	2	2	Measles/Rougeole	3	6	2008-04-20
2008-04-22	2	1	2	Measles/Rougeole	3	0	2008-04-19
2008-04-24	2	2	1	Measles/Rougeole	3	0	2008-04-23
2008-04-28	2	2	2	Measles/Rougeole	11	2	2008-04-28
2008-04-29	2	2	2	Measles/Rougeole	8	0	2008-04-27
2008-05-06	2	2	1	Measles/Rougeole	2	6	2008-05-02
2008-05-04	2	1	1	Measles/Rougeole	6	5	2008-05-03
2008-05-12	2	2	1	Measles/Rougeole	5	5	2008-05-11
2008-05-16	2	2	1	Measles/Rougeole	2	1	2008-05-12
2008-05-15	2	2	1	Measles/Rougeole	1	8	2008-05-06
2008-05-14	2	2	1	Measles/Rougeole	9	6	2008-05-13
2008-05-15	2	2	2	Measles/Rougeole	5	0	2008-05-12
2008-05-13	2	2	2	Measles/Rougeole	7	1	2008-05-07
2008-05-14	2	2	2	Measles/Rougeole	1	10	2008-05-07
2008-05-19	2	2	1	Measles/Rougeole	2	8	2008-05-17
2008-06-20	2	1	2	Measles/Rougeole	7	11	2008-06-17
2008-06-20	2	2	1	Measles/Rougeole	7	0	2008-06-19
2008-06-20	2	1	2	Measles/Rougeole	6	3	2008-06-17
2008-06-20	2	1	2	Measles/Rougeole	6	3	2008-06-19
2008-06-20	2	2	1	Measles/Rougeole	5	4	2008-06-19
2008-06-20	2	1	1	Measles/Rougeole	7	3	2008-06-17
2008-06-24	2	2	1	Measles/Rougeole	3	0	2008-06-23
2008-07-01	2	2	1	Measles/Rougeole	2	11	2008-06-24
2008-07-02	2	1	1	Measles/Rougeole	5	2	2008-07-01
2008-07-08	2	2	2	Measles/Rougeole	5	6	2008-07-08
2008-07-17	2	1	2	Measles/Rougeole	1	1	2008-07-15
2008-07-17	2	1	2	Measles/Rougeole	5	0	2008-07-16
2008-07-18	2	2	1	Measles/Rougeole	Missing	Missing	2008-07-16
2008-07-21	2	1	1	Measles/Rougeole	5	9	2008-07-19
2008-07-24	2	1	1	Measles/Rougeole	4	8	2008-07-20
2008-07-24	2	1	1	Measles/Rougeole	10	0	2008-07-19
2008-07-24	2	1	1	Measles/Rougeole	11	0	2008-07-19
2008-07-24	2	1	1	Measles/Rougeole	10	9	2008-07-19
2008-07-24	2	1	1	Measles/Rougeole	11	0	2008-07-19
2008-07-24	2	1	2	Measles/Rougeole	11	4	2008-07-19
2008-07-28	2	1	2	Measles/Rougeole	6	6	2008-07-24
2008-07-25	2	2	2	Measles/Rougeole	4	7	2008-07-22
2008-07-30	2	1	1	Measles/Rougeole	8	8	2008-07-28
2008-07-30	2	1	1	Measles/Rougeole	9	1	2008-07-26
Missing	2	1	1	Measles/Rougeole	12	0	2010-04-27
2008-07-30	2	1	1	Measles/Rougeole	13	1	2008-07-26
2008-07-30	2	2	2	Measles/Rougeole	11	9	2008-07-27
2008-07-30	2	2	1	Measles/Rougeole	10	2	2008-07-29
2008-07-30	2	2	1	Measles/Rougeole	7	5	2008-07-28
2008-07-30	2	1	2	Measles/Rougeole	6	3	2008-07-25
2008-07-30	2	1	1	Measles/Rougeole	7	3	2008-07-26
2008-07-30	2	1	1	Measles/Rougeole	7	4	2008-07-26
2008-08-01	2	2	2	Measles/Rougeole	10	0	2008-08-01
2008-08-01	2	2	1	Measles/Rougeole	Missing	Missing	2008-08-01
2008-07-31	2	1	2	Measles/Rougeole	9	0	2008-07-30
2008-08-01	2	2	1	Measles/Rougeole	5	10	2007-07-31
2008-07-31	2	2	1	Measles/Rougeole	5	7	2008-07-30
2008-08-06	2	1	1	Measles/Rougeole	0	10	2008-08-05
2008-08-04	2	1	2	Measles/Rougeole	0	5	2008-08-04
2008-07-31	2	2	1	Measles/Rougeole	4	0	2008-07-27
2008-08-06	2	2	2	Measles/Rougeole	4	0	2008-08-03
2008-09-01	2	2	2	Measles/Rougeole	8	0	2008-08-30
2008-08-06	2	1	1	Measles/Rougeole	2	0	2008-08-05
2008-08-13	2	2	1	Measles/Rougeole	2	0	2008-08-11
2008-08-13	2	1	1	Measles/Rougeole	4	0	2008-08-11
2008-08-13	2	2	2	Measles/Rougeole	3	0	2008-08-11
2008-08-09	2	1	2	Measles/Rougeole	7	0	2008-07-29
2008-07-25	2	1	1	Measles/Rougeole	5	0	2008-06-30
2008-08-19	2	2	2	Measles/Rougeole	0	7	2008-08-18
2008-08-25	2	1	1	Measles/Rougeole	3	0	2008-08-24
2008-08-25	2	2	2	Measles/Rougeole	7	9	2008-08-23
2008-08-22	2	2	1	Measles/Rougeole	11	6	2008-08-21
2008-09-01	2	2	1	Measles/Rougeole	7	6	2008-09-01
2008-08-29	2	2	1	Measles/Rougeole	2	11	2008-08-28
2008-09-07	2	1	1	Measles/Rougeole	5	0	2008-09-01
2008-09-07	2	1	1	Measles/Rougeole	4	0	2008-09-06
2008-09-07	2	1	1	Measles/Rougeole	9	10	2008-09-06
2008-09-07	2	1	1	Measles/Rougeole	4	2	2008-08-03
2008-09-07	2	1	1	Measles/Rougeole	11	3	2008-08-28
2008-09-07	2	1	1	Measles/Rougeole	4	0	2008-09-04
2008-09-07	2	1	2	Measles/Rougeole	10	7	2008-08-01
2008-09-07	2	1	1	Measles/Rougeole	12	11	2008-09-06
2008-09-07	2	1	1	Measles/Rougeole	12	11	2008-09-05
2008-09-07	2	1	1	Measles/Rougeole	13	11	2008-08-31
2008-09-07	2	1	2	Measles/Rougeole	8	4	2008-09-03
2008-09-07	2	1	2	Measles/Rougeole	14	2	2008-09-02
2008-09-01	2	1	2	Measles/Rougeole	11	6	2008-08-30
2008-09-01	2	2	2	Measles/Rougeole	2	9	2008-08-28
2008-09-10	2	1	1	Measles/Rougeole	8	5	2008-08-25
2008-10-02	2	1	2	Measles/Rougeole	5	2	2008-09-28
2008-10-03	2	1	1	Measles/Rougeole	4	4	2008-10-02
2008-10-03	2	1	1	Measles/Rougeole	5	2	2008-10-02
2008-03-10	2	1	1	Measles/Rougeole	5	3	2008-10-01
2008-10-03	2	1	2	Measles/Rougeole	5	4	2008-10-02
2008-10-03	2	2	2	Measles/Rougeole	0	8	2008-10-01
2008-10-03	2	2	2	Measles/Rougeole	5	4	2008-10-02
2008-10-04	2	2	1	Measles/Rougeole	3	10	2008-10-03
2008-10-06	2	2	1	Measles/Rougeole	2	2	2008-10-04
2008-10-09	2	2	2	Measles/Rougeole	2	0	2008-10-02
2008-10-16	2	2	1	Measles/Rougeole	6	0	2008-10-07
2008-10-22	2	2	2	Measles/Rougeole	0	8	2008-10-18
2008-10-09	2	1	1	Measles/Rougeole	5	7	2008-10-09
2008-10-20	2	1	1	Measles/Rougeole	9	0	2008-10-13
2008-10-27	2	2	1	Measles/Rougeole	4	0	2008-10-21
2008-10-23	2	2	1	Measles/Rougeole	5	0	2008-10-18
2008-10-27	2	2	2	Measles/Rougeole	4	0	2008-10-23
2008-10-28	2	2	2	Measles/Rougeole	31	0	2008-10-28
2008-10-28	2	2	1	Measles/Rougeole	4	9	2008-10-26
2008-10-27	2	2	1	Measles/Rougeole	Missing	Missing	2008-10-25
2008-10-29	2	1	2	Measles/Rougeole	10	4	2008-10-29
2008-11-04	2	1	1	Measles/Rougeole	13	5	2008-10-31
2008-11-15	2	2	2	Measles/Rougeole	0	9	2008-11-14
2008-11-19	2	2	2	Measles/Rougeole	Missing	Missing	2008-11-18
2008-11-20	2	2	1	Measles/Rougeole	6	0	2008-11-17
2008-11-26	2	2	2	Measles/Rougeole	15	0	2008-11-26
2008-12-01	2	1	2	Measles/Rougeole	4	6	2008-11-20
2008-12-08	2	1	1	Measles/Rougeole	11	2	2008-12-05
2009-01-15	2	2	1	Measles/Rougeole	21	0	2009-01-15
2009-01-15	2	2	2	Measles/Rougeole	6	0	2009-01-07
2009-02-12	2	2	2	Measles/Rougeole	11	5	2009-02-09
2009-02-15	2	2	2	Measles/Rougeole	7	0	2009-02-13
2009-02-11	2	2	2	Measles/Rougeole	5	0	2009-02-04
2009-02-19	2	2	2	Measles/Rougeole	4	7	2009-02-15
2009-02-27	2	2	1	Measles/Rougeole	7	0	2009-02-27
2009-03-03	2	2	2	Measles/Rougeole	5	4	2009-02-27
2009-03-05	2	2	1	Measles/Rougeole	4	3	2009-03-04
2009-03-05	2	2	2	Measles/Rougeole	4	0	2009-03-04
2009-03-12	2	2	2	Measles/Rougeole	4	5	2009-03-11
2009-03-31	2	2	2	Measles/Rougeole	19	6	2009-03-28
2009-04-01	2	2	1	Measles/Rougeole	8	6	2009-03-31
2009-04-01	2	2	1	Measles/Rougeole	7	3	2009-03-31
2009-03-31	2	2	2	Measles/Rougeole	7	2	2009-03-27
2009-04-02	2	2	2	Measles/Rougeole	4	2	2009-03-31
2009-03-26	1	4	1	Measles/Rougeole	10	0	2009-03-23
2009-04-02	2	2	1	Measles/Rougeole	1	1	2009-03-24
2009-04-06	2	2	1	Measles/Rougeole	10	11	2009-04-04
2009-04-13	2	2	2	Measles/Rougeole	6	6	2009-04-10
2009-04-14	2	2	1	Measles/Rougeole	5	3	2009-04-10
2009-04-15	2	2	1	Measles/Rougeole	4	7	2009-04-13
2009-04-14	2	2	2	Measles/Rougeole	5	2	2009-04-05
2009-04-14	2	2	1	Measles/Rougeole	5	5	2009-04-06
2009-04-20	2	2	2	Measles/Rougeole	3	5	2009-04-19
2009-04-22	2	2	2	Measles/Rougeole	4	10	2009-04-19
2009-04-20	2	2	2	Measles/Rougeole	4	2	2009-04-18
2009-05-04	2	2	2	Measles/Rougeole	2	1	2009-05-01
2009-05-04	2	2	1	Measles/Rougeole	1	11	2009-05-01
2009-05-05	2	2	1	Measles/Rougeole	6	0	2009-05-05
2009-05-11	2	2	1	Measles/Rougeole	5	6	2009-05-09
Missing	2	2	1	Measles/Rougeole	1	1	2010-01-21
2009-02-06	2	2	1	Measles/Rougeole	5	2	2009-02-04
2009-02-06	2	1	1	Measles/Rougeole	4	11	2009-02-01
2009-05-18	2	2	1	Measles/Rougeole	5	0	2009-05-15
2009-05-18	2	2	2	Measles/Rougeole	4	10	2009-05-14
2009-05-16	2	2	2	Measles/Rougeole	2	7	2009-05-15
2009-03-25	2	2	1	Measles/Rougeole	2	1	2009-03-17
2009-05-18	2	2	1	Measles/Rougeole	5	0	2009-05-14
2009-05-18	2	2	2	Measles/Rougeole	4	11	2009-05-15
2009-08-21	2	2	1	Measles/Rougeole	2	6	2009-05-25
2009-05-26	2	2	1	Measles/Rougeole	0	9	2009-05-13
2009-05-29	2	2	2	Measles/Rougeole	5	2	2009-05-25
2009-05-27	2	2	2	Measles/Rougeole	5	7	2009-05-24
2009-05-31	2	2	1	Measles/Rougeole	5	6	2009-05-29
2009-06-04	2	2	1	Measles/Rougeole	1	5	2009-06-03
2009-06-04	2	2	2	Measles/Rougeole	2	2	2009-05-25
2009-06-04	2	2	2	Measles/Rougeole	5	5	2009-06-02
2009-06-09	2	2	2	Measles/Rougeole	8	4	2009-06-05
2009-06-09	2	2	1	Measles/Rougeole	3	3	2009-06-04
2009-06-17	2	2	1	Measles/Rougeole	4	4	2009-06-09
2009-06-13	2	2	1	Measles/Rougeole	1	3	2009-06-10
2009-06-15	2	2	2	Measles/Rougeole	1	4	2009-06-15
2009-06-05	2	2	1	Measles/Rougeole	0	11	2009-06-01
2009-06-10	2	2	1	Measles/Rougeole	0	10	2009-06-10
2009-06-16	2	2	1	Measles/Rougeole	3	0	2009-06-10
2009-06-14	2	2	1	Measles/Rougeole	3	6	2009-06-08
2009-06-15	2	2	2	Measles/Rougeole	4	10	2009-06-13
2009-06-17	2	2	2	Measles/Rougeole	1	2	2009-06-17
2009-06-19	2	2	1	Measles/Rougeole	3	11	2009-06-17
2009-06-23	2	2	2	Measles/Rougeole	9	5	2009-06-20
2009-06-28	2	2	2	Measles/Rougeole	9	8	2009-06-14
2009-07-07	2	2	1	Measles/Rougeole	1	11	2009-02-04
2009-07-09	2	2	2	Measles/Rougeole	2	8	2009-07-09
2009-07-09	2	2	1	Measles/Rougeole	6	10	2009-07-09
2009-07-09	2	2	1	Measles/Rougeole	5	6	2009-07-06
2009-07-10	2	2	2	Measles/Rougeole	9	0	2009-07-08
2009-06-17	2	2	1	Measles/Rougeole	7	0	2009-06-16
2009-07-16	2	2	2	Measles/Rougeole	3	5	2009-07-13
2009-07-20	2	2	1	Measles/Rougeole	2	4	2009-07-18
2009-07-27	2	2	1	Measles/Rougeole	1	2	2009-07-24
2009-07-16	2	2	1	Measles/Rougeole	5	4	2009-07-16
2009-07-31	2	2	1	Measles/Rougeole	2	0	2009-07-30
2009-08-03	2	1	2	Measles/Rougeole	5	2	2009-08-01
2009-07-31	2	2	1	Measles/Rougeole	1	1	2009-07-28
2009-08-06	2	2	1	Measles/Rougeole	1	8	2009-08-06
2009-08-03	2	2	1	Measles/Rougeole	6	3	2009-08-02
2009-08-07	2	2	1	Measles/Rougeole	9	1	2009-08-01
2009-08-14	2	2	1	Measles/Rougeole	7	9	2009-08-12
2009-08-18	2	2	1	Measles/Rougeole	0	5	2009-08-17
2009-08-18	2	2	1	Measles/Rougeole	4	5	2009-08-18
2009-08-29	2	2	2	Measles/Rougeole	4	10	2009-08-23
2009-08-29	2	2	1	Measles/Rougeole	6	0	2009-08-21
2009-07-18	2	2	2	Measles/Rougeole	4	2	2009-07-17
2009-09-06	2	2	1	Measles/Rougeole	2	10	2009-09-04
2009-08-09	2	2	1	Measles/Rougeole	5	11	2009-08-06
2009-09-03	2	2	2	Measles/Rougeole	4	9	2009-08-24
2009-09-17	2	2	2	Measles/Rougeole	9	3	2009-09-06
2009-09-07	2	2	1	Measles/Rougeole	9	7	2009-09-06
2009-09-09	2	2	2	Measles/Rougeole	12	5	2009-09-07
2009-09-17	2	2	1	Measles/Rougeole	8	9	2009-09-06
2009-09-15	2	1	2	Measles/Rougeole	11	5	2009-09-13
2009-09-23	2	2	2	Measles/Rougeole	5	6	2009-09-16
2009-09-21	2	2	2	Measles/Rougeole	3	6	2009-09-19
2009-09-22	2	2	2	Measles/Rougeole	4	5	2009-09-17
2009-09-22	2	2	1	Measles/Rougeole	3	11	2009-09-18
2009-09-28	2	2	2	Measles/Rougeole	8	2	2009-09-22
2009-09-23	2	2	1	Measles/Rougeole	7	2	2009-09-21
2009-09-30	1	4	2	Measles/Rougeole	7	0	2009-09-30
2009-09-30	2	2	1	Measles/Rougeole	3	1	2009-09-26
2009-10-01	2	2	2	Measles/Rougeole	3	7	2009-09-28
2009-10-08	2	2	1	Measles/Rougeole	4	7	2009-10-08
2009-10-08	2	2	2	Measles/Rougeole	17	0	2009-10-04
2009-10-12	1	4	1	Measles/Rougeole	0	9	2009-10-08
2009-10-12	1	4	2	Measles/Rougeole	0	10	2009-10-08
2009-10-12	1	4	2	Measles/Rougeole	0	10	2009-10-08
2009-10-09	1	4	2	Measles/Rougeole	2	6	2009-10-06
2009-10-09	1	4	2	Measles/Rougeole	4	6	2009-10-05
2009-10-09	1	4	1	Measles/Rougeole	8	0	2009-10-04
2009-10-09	1	4	1	Measles/Rougeole	6	0	2009-10-04
2009-10-09	1	4	1	Measles/Rougeole	8	0	2009-10-05
2010-02-08	4	4	2	Measles/Rougeole	9	7	2010-02-06
2010-02-08	4	4	2	Measles/Rougeole	3	6	2010-02-05
2010-02-08	1	4	2	Measles/Rougeole	6	1	2010-02-04
2010-02-08	4	4	2	Measles/Rougeole	0	8	2010-02-05
2010-02-08	4	4	1	Measles/Rougeole	25	10	2010-02-04
2010-02-09	4	4	1	Measles/Rougeole	13	9	2010-02-08
2010-02-08	4	4	2	Measles/Rougeole	1	10	2010-02-08
2010-02-08	1	4	1	Measles/Rougeole	4	3	2010-02-07
2010-02-08	4	4	2	Measles/Rougeole	0	8	2010-02-05
2010-02-08	4	4	1	Measles/Rougeole	6	9	2010-02-07
2010-02-08	4	4	1	Measles/Rougeole	16	0	2010-02-07
2010-02-08	4	4	1	Measles/Rougeole	8	6	2010-02-05
2010-02-08	4	4	2	Measles/Rougeole	14	11	2010-02-07
2010-02-08	4	4	2	Measles/Rougeole	11	5	2010-02-04
Missing	4	4	2	Measles/Rougeole	9	1	2010-02-05
2010-02-08	4	4	2	Measles/Rougeole	0	9	2010-02-05
2010-02-05	4	4	2	Measles/Rougeole	10	0	2010-02-04
2010-02-09	4	4	1	Measles/Rougeole	8	4	2010-02-08
Missing	4	4	1	Measles/Rougeole	12	0	2010-02-04
Missing	4	4	2	Measles/Rougeole	5	0	2010-02-06
2010-02-09	4	4	2	Measles/Rougeole	8	0	2010-02-07
Missing	4	4	1	Measles/Rougeole	1	4	2010-02-07
Missing	4	4	2	Measles/Rougeole	1	4	2010-02-07
Missing	4	4	1	Measles/Rougeole	9	11	2010-02-03
2010-01-11	1	4	2	Measles/Rougeole	0	4	2010-01-08
2010-01-11	4	4	1	Measles/Rougeole	11	0	2010-01-10
2010-01-11	1	4	2	Measles/Rougeole	1	6	2010-01-10
2010-01-11	1	4	2	Measles/Rougeole	18	2	2010-01-07
2010-01-11	4	4	1	Measles/Rougeole	6	0	2010-01-10
2010-01-11	4	4	1	Measles/Rougeole	9	0	2010-01-08
2010-01-11	2	2	1	Measles/Rougeole	15	0	2010-01-06
2010-01-07	1	4	2	Measles/Rougeole	4	0	2010-01-01
2010-01-07	1	4	1	Measles/Rougeole	0	5	2010-01-05
2010-01-12	1	4	2	Measles/Rougeole	0	7	2010-01-07
2010-01-11	1	4	1	Measles/Rougeole	0	6	2010-01-04
2010-01-06	1	4	1	Measles/Rougeole	0	7	2010-01-05
2009-12-28	2	2	2	Measles/Rougeole	4	11	2009-12-26
2010-01-07	2	2	1	Measles/Rougeole	8	10	2010-01-02
2010-01-13	4	4	1	Measles/Rougeole	14	1	2010-01-04
2010-01-13	1	4	2	Measles/Rougeole	0	6	2010-01-01
2010-01-03	4	4	2	Measles/Rougeole	12	0	2010-01-02
2010-01-12	1	4	1	Measles/Rougeole	6	6	2010-01-09
2010-01-11	1	4	1	Measles/Rougeole	7	0	2010-01-01
2010-01-14	1	4	2	Measles/Rougeole	11	6	2010-01-10
2010-01-13	2	1	1	Measles/Rougeole	3	0	2010-01-10
2010-01-14	1	4	2	Measles/Rougeole	11	0	2010-01-10
2010-01-13	2	2	1	Measles/Rougeole	0	11	2010-01-10
2010-01-14	1	4	2	Measles/Rougeole	11	11	2010-01-08
2010-01-13	1	4	1	Measles/Rougeole	9	0	2010-01-12
2010-01-12	2	2	1	Measles/Rougeole	3	2	2010-01-08
2010-01-13	2	2	1	Measles/Rougeole	6	0	2010-01-11
2010-01-14	2	2	1	Measles/Rougeole	0	4	2010-01-12
2010-01-13	4	4	1	Measles/Rougeole	2	6	2010-01-12
2010-01-13	1	4	1	Measles/Rougeole	5	8	2010-01-13
2010-01-14	4	4	2	Measles/Rougeole	1	0	2010-01-10
2010-01-14	2	2	1	Measles/Rougeole	28	0	2010-01-14
2010-01-14	4	4	1	Measles/Rougeole	1	2	2010-01-14
2010-01-14	4	4	2	Measles/Rougeole	5	7	2010-01-14
2010-01-14	4	4	1	Measles/Rougeole	3	11	2010-01-09
2010-01-15	4	4	1	Measles/Rougeole	5	6	2010-01-14
2010-01-17	2	2	1	Measles/Rougeole	0	9	2010-01-15
2010-01-17	1	4	1	Measles/Rougeole	0	4	2010-01-15
2010-01-16	1	4	1	Measles/Rougeole	0	8	2010-01-15
2010-01-17	1	4	2	Measles/Rougeole	0	4	2010-01-15
2010-01-17	4	4	1	Measles/Rougeole	8	2	2010-01-16
2010-01-18	1	4	1	Measles/Rougeole	6	10	2010-01-15
2010-01-18	4	4	2	Measles/Rougeole	11	0	2010-01-12
2010-01-17	2	2	1	Measles/Rougeole	7	11	2010-01-16
2010-01-16	1	4	1	Measles/Rougeole	0	11	2010-01-14
2010-01-11	2	2	2	Measles/Rougeole	6	9	2010-01-08
2010-01-18	1	4	2	Measles/Rougeole	0	11	2010-01-16
2010-01-18	1	4	1	Measles/Rougeole	2	11	2010-01-14
2010-01-18	1	4	1	Measles/Rougeole	30	7	2010-01-17
2010-01-18	2	2	1	Measles/Rougeole	7	3	2010-01-16
2010-01-18	2	2	1	Measles/Rougeole	2	10	2010-01-15
2010-01-13	1	4	1	Measles/Rougeole	0	8	2010-01-10
2010-01-15	1	4	1	Measles/Rougeole	6	6	2010-01-09
2010-01-15	1	4	2	Measles/Rougeole	8	2	2010-01-02
2010-01-18	4	4	2	Measles/Rougeole	4	0	2010-01-07
2010-01-18	1	4	1	Measles/Rougeole	6	0	2010-01-09
2010-01-15	2	2	1	Measles/Rougeole	9	3	2010-01-01
2010-01-15	1	4	2	Measles/Rougeole	10	0	2010-01-01
2010-01-18	2	2	2	Measles/Rougeole	2	11	2010-01-11
2010-01-18	2	2	1	Measles/Rougeole	1	6	2010-01-14
2010-02-09	4	4	2	Measles/Rougeole	9	6	2010-02-08
2010-02-09	4	4	2	Measles/Rougeole	11	9	2010-02-08
2010-02-08	4	4	1	Measles/Rougeole	0	9	2010-02-06
Missing	4	4	2	Measles/Rougeole	9	6	2010-06-02
Missing	4	4	1	Measles/Rougeole	2	2	2010-06-02
2010-02-09	2	2	1	Measles/Rougeole	2	8	2010-02-08
2010-02-03	4	4	1	Measles/Rougeole	0	8	2010-02-01
2010-02-10	4	4	2	Measles/Rougeole	0	8	2010-02-08
2010-02-09	1	4	2	Measles/Rougeole	5	11	2010-02-02
2010-02-09	2	2	2	Measles/Rougeole	4	0	2010-02-02
2010-02-10	4	4	2	Measles/Rougeole	27	8	2010-02-08
2010-02-10	4	4	1	Measles/Rougeole	2	7	2010-02-08
2010-02-09	1	4	2	Measles/Rougeole	0	6	2010-02-09
2009-10-09	1	4	1	Measles/Rougeole	3	6	2009-10-04
2009-10-09	1	4	1	Measles/Rougeole	9	0	2009-10-06
2009-10-09	1	4	2	Measles/Rougeole	4	0	2009-10-06
2009-10-09	1	4	2	Measles/Rougeole	6	0	2009-10-05
2009-10-09	1	4	1	Measles/Rougeole	2	0	2009-10-05
2009-10-08	2	2	1	Measles/Rougeole	11	4	2009-10-06
2009-10-09	2	2	2	Measles/Rougeole	13	0	2009-10-06
2009-10-05	1	4	2	Measles/Rougeole	11	0	2009-09-25
2009-10-05	1	4	1	Measles/Rougeole	18	6	2009-09-24
2009-10-05	1	4	1	Measles/Rougeole	16	0	2009-09-25
2009-10-05	1	4	2	Measles/Rougeole	11	0	2009-09-25
2009-10-05	1	4	2	Measles/Rougeole	13	0	2009-09-25
2009-10-05	1	4	2	Measles/Rougeole	9	5	2009-09-25
2009-10-05	1	4	1	Measles/Rougeole	8	10	2009-09-28
2009-10-05	1	4	1	Measles/Rougeole	16	9	2009-09-27
2009-10-05	2	2	2	Measles/Rougeole	5	10	2009-09-29
2009-10-05	1	4	2	Measles/Rougeole	8	2	2009-09-25
2009-10-13	1	4	2	Measles/Rougeole	7	0	2009-10-09
2009-10-13	1	4	1	Measles/Rougeole	11	0	2009-10-09
2009-10-13	1	4	2	Measles/Rougeole	4	0	2009-10-10
2009-10-13	1	4	1	Measles/Rougeole	11	0	2009-10-09
2009-10-09	1	4	1	Measles/Rougeole	6	11	2009-10-09
2009-10-12	2	2	1	Measles/Rougeole	11	10	2009-10-12
2009-10-13	2	2	1	Measles/Rougeole	1	11	2009-10-09
2009-10-14	2	2	2	Measles/Rougeole	6	1	2009-10-13
2009-10-19	2	2	1	Measles/Rougeole	3	0	2009-10-17
2009-10-19	2	2	1	Measles/Rougeole	3	7	2009-10-15
2009-10-20	2	2	1	Measles/Rougeole	4	10	2009-10-15
2009-10-15	2	2	2	Measles/Rougeole	8	7	2009-10-12
2009-10-17	2	2	1	Measles/Rougeole	4	7	2009-10-17
2009-10-17	2	1	1	Measles/Rougeole	4	7	2009-10-13
2009-10-17	2	1	1	Measles/Rougeole	3	10	2009-10-15
2009-10-19	2	2	2	Measles/Rougeole	10	0	2009-10-10
2009-10-19	2	2	1	Measles/Rougeole	11	1	2009-10-17
2009-10-19	2	2	1	Measles/Rougeole	10	0	2009-10-18
2009-10-19	2	2	2	Measles/Rougeole	7	0	2009-10-16
2009-10-19	2	2	1	Measles/Rougeole	8	10	2009-10-10
2009-10-20	2	2	2	Measles/Rougeole	8	6	2009-10-16
2009-10-16	2	1	2	Measles/Rougeole	3	11	2009-10-15
2009-10-16	2	2	1	Measles/Rougeole	11	2	2009-10-15
2009-10-19	2	2	2	Measles/Rougeole	5	8	2009-10-12
2009-10-22	2	2	2	Measles/Rougeole	5	2	2009-10-21
2009-10-20	1	4	1	Measles/Rougeole	7	0	2009-10-18
2009-10-20	2	2	2	Measles/Rougeole	12	0	2009-10-18
2009-10-20	1	4	2	Measles/Rougeole	6	5	2009-10-17
2009-10-20	2	2	1	Measles/Rougeole	Missing	Missing	2009-10-17
2009-10-20	2	2	2	Measles/Rougeole	Missing	Missing	2009-10-17
2009-10-26	1	4	1	Measles/Rougeole	0	7	2009-10-24
2009-10-24	2	2	1	Measles/Rougeole	2	7	2009-10-22
2009-10-26	2	2	1	Measles/Rougeole	2	6	2009-10-26
2009-10-21	1	4	1	Measles/Rougeole	11	0	2009-10-19
2009-10-21	2	2	1	Measles/Rougeole	10	0	2009-10-19
2009-10-22	2	2	1	Measles/Rougeole	6	0	2009-10-19
2009-10-22	2	2	2	Measles/Rougeole	5	0	2009-10-22
2009-10-26	2	2	1	Measles/Rougeole	4	4	2009-10-26
2009-10-27	2	2	1	Measles/Rougeole	6	0	2009-10-25
2009-10-21	2	2	2	Measles/Rougeole	7	2	2009-10-21
2009-10-27	1	4	2	Measles/Rougeole	1	0	2009-10-25
2009-10-29	2	2	1	Measles/Rougeole	7	5	2009-10-22
2009-10-14	2	2	1	Measles/Rougeole	3	0	2009-10-12
2009-10-30	2	2	1	Measles/Rougeole	6	3	2009-10-10
2009-10-26	2	2	2	Measles/Rougeole	0	10	2009-10-26
2009-10-27	2	2	1	Measles/Rougeole	2	9	2009-10-26
2009-10-26	2	2	1	Measles/Rougeole	3	4	2009-10-25
2009-10-27	2	2	1	Measles/Rougeole	1	8	2009-10-21
2009-10-27	2	2	2	Measles/Rougeole	4	7	2009-10-27
2009-10-27	2	2	1	Measles/Rougeole	5	9	2009-10-05
2009-10-30	2	2	2	Measles/Rougeole	27	8	2009-10-25
2009-10-30	2	1	1	Measles/Rougeole	7	8	2009-10-24
2009-11-02	2	2	1	Measles/Rougeole	3	1	2009-10-31
2009-11-05	2	2	1	Measles/Rougeole	7	10	2009-11-03
2009-11-05	2	2	2	Measles/Rougeole	0	6	2009-11-03
2009-11-04	2	2	2	Measles/Rougeole	5	6	2009-11-03
2009-11-05	2	1	2	Measles/Rougeole	5	7	2009-10-31
2009-10-22	2	2	1	Measles/Rougeole	6	7	2009-10-20
Missing	1	4	2	Measles/Rougeole	4	1	2009-10-19
2009-10-22	2	1	2	Measles/Rougeole	2	7	2009-10-16
2009-11-10	1	4	1	Measles/Rougeole	8	8	2009-10-30
2009-11-10	1	4	1	Measles/Rougeole	9	0	2009-11-03
2009-11-10	2	2	1	Measles/Rougeole	4	1	2009-11-09
2009-11-11	1	4	2	Measles/Rougeole	5	11	2009-11-04
2009-11-09	2	2	1	Measles/Rougeole	28	0	2009-11-08
2009-11-09	1	4	1	Measles/Rougeole	10	0	2009-11-04
2009-11-09	4	4	1	Measles/Rougeole	9	0	2009-11-04
2009-11-09	1	4	1	Measles/Rougeole	4	0	2009-11-08
2009-11-09	1	4	1	Measles/Rougeole	11	0	2009-11-04
2009-11-09	2	2	1	Measles/Rougeole	2	7	2009-11-08
2009-11-09	4	4	2	Measles/Rougeole	13	0	2009-11-04
2009-11-05	1	4	1	Measles/Rougeole	27	7	2009-11-04
2009-11-11	2	2	2	Measles/Rougeole	11	1	2009-11-08
2009-11-14	2	2	2	Measles/Rougeole	2	4	2009-11-12
2009-11-13	2	2	1	Measles/Rougeole	0	10	2009-10-11
2009-11-16	2	1	1	Measles/Rougeole	9	0	2009-11-12
2009-11-16	2	1	1	Measles/Rougeole	11	8	2009-11-13
2009-11-14	2	2	1	Measles/Rougeole	7	3	2009-11-14
2009-11-16	1	4	2	Measles/Rougeole	12	1	2009-11-14
2009-11-13	2	2	2	Measles/Rougeole	3	5	2009-11-10
2009-11-16	1	4	1	Measles/Rougeole	7	10	2009-11-14
2009-11-17	2	2	1	Measles/Rougeole	2	1	2009-11-14
2009-11-14	2	2	1	Measles/Rougeole	5	1	2009-11-14
2009-11-18	2	2	1	Measles/Rougeole	1	4	2009-11-15
2009-11-16	1	4	2	Measles/Rougeole	7	0	2009-11-02
2009-11-16	1	4	2	Measles/Rougeole	7	0	2009-11-04
2009-11-17	2	2	2	Measles/Rougeole	11	2	2009-11-09
2009-11-16	1	4	2	Measles/Rougeole	Missing	Missing	2009-11-02
2009-11-16	1	4	1	Measles/Rougeole	4	0	2009-11-02
2009-11-16	1	4	1	Measles/Rougeole	7	0	2009-11-02
2009-11-16	4	4	2	Measles/Rougeole	7	0	2009-11-02
2009-11-15	1	4	2	Measles/Rougeole	5	0	2009-11-05
2009-11-15	2	2	2	Measles/Rougeole	2	11	2009-11-05
2009-11-17	2	1	2	Measles/Rougeole	5	11	2009-11-16
2009-11-15	2	2	1	Measles/Rougeole	5	0	2009-11-13
2009-11-16	2	1	2	Measles/Rougeole	10	6	2009-11-15
2009-11-16	2	1	1	Measles/Rougeole	5	6	2009-11-11
2009-11-19	2	2	2	Measles/Rougeole	4	4	2009-11-15
2009-11-14	2	2	2	Measles/Rougeole	3	9	2009-10-12
2009-11-19	1	4	2	Measles/Rougeole	5	4	2009-11-15
2009-11-20	1	4	1	Measles/Rougeole	7	11	2009-11-18
2009-11-21	2	2	2	Measles/Rougeole	6	11	2009-10-20
2009-11-20	1	4	1	Measles/Rougeole	7	11	2009-11-17
2009-11-23	1	4	2	Measles/Rougeole	0	9	2009-11-21
2009-11-19	2	2	1	Measles/Rougeole	18	7	2009-11-15
2009-11-19	2	2	1	Measles/Rougeole	0	11	2009-11-15
2009-11-19	1	4	1	Measles/Rougeole	3	1	2009-11-11
2009-11-20	1	4	1	Measles/Rougeole	4	6	2009-11-13
2009-11-20	1	4	1	Measles/Rougeole	12	0	2009-11-16
2009-11-21	2	2	1	Measles/Rougeole	3	11	2009-11-19
2009-11-21	2	2	2	Measles/Rougeole	0	8	2009-11-13
2009-11-22	2	2	1	Measles/Rougeole	7	0	2009-11-14
2009-11-24	2	2	2	Measles/Rougeole	6	3	2009-11-23
2009-11-25	2	2	1	Measles/Rougeole	1	11	2009-11-19
2009-11-21	2	2	2	Measles/Rougeole	7	4	2009-11-20
2009-11-29	2	2	1	Measles/Rougeole	7	5	2009-11-23
2009-11-19	2	1	2	Measles/Rougeole	7	0	2009-11-15
2009-11-27	2	2	2	Measles/Rougeole	6	0	2009-11-17
2009-11-22	2	2	1	Measles/Rougeole	12	8	2009-11-22
2009-11-24	2	2	2	Measles/Rougeole	6	4	2009-11-23
2009-11-25	4	4	1	Measles/Rougeole	7	0	2009-11-17
2009-11-27	2	2	1	Measles/Rougeole	5	11	2009-11-26
2009-11-25	2	2	2	Measles/Rougeole	7	11	2009-11-16
2009-11-30	2	2	1	Measles/Rougeole	6	2	2009-11-29
2009-11-27	2	2	2	Measles/Rougeole	11	0	2009-11-23
2009-11-30	2	2	1	Measles/Rougeole	3	2	2009-11-29
2009-11-25	1	4	2	Measles/Rougeole	29	0	2009-11-12
2009-11-23	2	2	1	Measles/Rougeole	9	11	2009-11-19
2009-11-25	2	2	1	Measles/Rougeole	4	0	2009-11-15
2009-11-24	2	2	2	Measles/Rougeole	11	0	2009-11-22
2009-11-24	2	2	1	Measles/Rougeole	10	0	2009-11-22
2009-11-23	4	4	2	Measles/Rougeole	7	0	2009-11-20
Missing	1	4	2	Measles/Rougeole	3	4	2009-10-13
2009-12-01	1	4	2	Measles/Rougeole	5	3	2009-11-13
2009-11-18	1	4	2	Measles/Rougeole	0	11	2009-11-13
2009-12-01	1	4	1	Measles/Rougeole	4	0	2009-11-13
2009-11-25	2	2	2	Measles/Rougeole	6	3	2009-11-24
2009-11-30	2	2	1	Measles/Rougeole	4	5	2009-11-30
2009-12-02	2	2	2	Measles/Rougeole	6	0	2009-12-01
2009-12-01	2	2	1	Measles/Rougeole	10	9	2009-11-07
2009-12-01	2	2	1	Measles/Rougeole	5	2	2009-11-30
2009-12-03	2	2	2	Measles/Rougeole	3	4	2009-12-02
2009-12-02	2	2	1	Measles/Rougeole	1	2	2009-12-02
2009-12-02	2	2	2	Measles/Rougeole	4	10	2009-11-28
2009-12-03	1	4	1	Measles/Rougeole	0	9	2009-12-03
2009-12-03	1	4	1	Measles/Rougeole	0	4	2009-11-30
2009-11-30	2	2	1	Measles/Rougeole	7	1	2009-11-29
2009-12-01	1	4	1	Measles/Rougeole	27	6	2009-12-01
2009-12-04	2	2	1	Measles/Rougeole	3	11	2009-11-30
2009-12-05	1	4	2	Measles/Rougeole	9	11	2009-11-26
2009-11-30	4	4	2	Measles/Rougeole	6	0	2009-11-27
2009-12-06	1	4	1	Measles/Rougeole	0	7	2009-12-01
2009-12-04	2	2	2	Measles/Rougeole	3	3	2009-12-01
2009-12-03	2	2	2	Measles/Rougeole	13	8	2009-11-28
2009-11-27	2	2	1	Measles/Rougeole	1	3	2009-11-25
Missing	2	1	2	Measles/Rougeole	7	6	2010-02-20
2009-12-07	1	4	1	Measles/Rougeole	4	1	2009-11-23
2009-11-28	1	4	2	Measles/Rougeole	7	8	2009-11-28
2009-11-28	1	4	2	Measles/Rougeole	1	3	2009-11-26
2009-12-07	2	2	2	Measles/Rougeole	2	2	2009-12-05
2009-12-07	2	1	2	Measles/Rougeole	24	11	2009-12-03
2009-12-03	1	4	1	Measles/Rougeole	7	0	2009-12-03
2009-12-09	1	4	1	Measles/Rougeole	0	5	2009-12-08
2009-12-07	1	4	1	Measles/Rougeole	0	8	2009-12-05
2009-12-09	2	2	2	Measles/Rougeole	11	0	2009-12-06
2009-12-07	2	2	2	Measles/Rougeole	8	8	2009-12-06
2009-12-07	2	1	1	Measles/Rougeole	9	0	2009-12-03
2009-12-10	1	4	1	Measles/Rougeole	0	10	2009-12-09
2009-12-12	2	2	2	Measles/Rougeole	2	3	2009-12-09
2009-11-24	2	1	2	Measles/Rougeole	9	0	2009-11-24
2009-11-26	2	2	1	Measles/Rougeole	9	10	2009-11-19
2009-11-27	2	2	2	Measles/Rougeole	6	8	2009-11-26
2009-11-28	1	4	2	Measles/Rougeole	12	5	2009-11-28
2009-11-28	2	2	1	Measles/Rougeole	9	0	2009-11-27
2009-12-12	1	4	1	Measles/Rougeole	0	9	2009-12-10
2009-12-10	2	2	2	Measles/Rougeole	14	1	2009-12-07
2009-12-15	2	2	1	Measles/Rougeole	3	11	2009-12-13
Missing	4	4	1	Measles/Rougeole	4	2	2009-11-25
2009-12-16	2	2	2	Measles/Rougeole	1	0	2009-12-11
2009-12-16	2	2	1	Measles/Rougeole	12	2	2009-12-14
2009-12-15	1	4	1	Measles/Rougeole	0	9	2009-12-13
2009-12-17	2	2	1	Measles/Rougeole	10	6	2009-12-15
2009-12-16	2	1	1	Measles/Rougeole	5	3	2009-12-15
2009-12-17	1	4	2	Measles/Rougeole	11	2	2009-12-16
2009-12-17	1	4	2	Measles/Rougeole	4	3	2009-12-15
2009-12-16	2	2	1	Measles/Rougeole	5	6	2009-12-12
2009-12-14	2	1	1	Measles/Rougeole	4	11	2009-12-08
2009-12-16	2	2	1	Measles/Rougeole	4	0	2009-12-14
2009-12-21	1	4	2	Measles/Rougeole	13	6	2009-12-18
2009-12-21	1	4	2	Measles/Rougeole	8	0	2009-12-18
2009-12-22	2	2	2	Measles/Rougeole	Missing	Missing	2009-12-20
2009-12-23	2	2	2	Measles/Rougeole	10	7	2009-12-20
2009-12-23	2	2	1	Measles/Rougeole	6	11	2009-12-18
2009-12-23	1	4	2	Measles/Rougeole	7	7	2009-12-21
2009-12-23	1	4	2	Measles/Rougeole	7	8	2009-12-21
2009-12-23	1	4	2	Measles/Rougeole	7	7	2009-12-21
2009-12-15	1	4	1	Measles/Rougeole	2	8	2009-12-15
Missing	1	4	2	Measles/Rougeole	2	5	2009-12-15
2009-12-23	1	4	1	Measles/Rougeole	1	11	2009-12-22
2009-12-28	1	4	1	Measles/Rougeole	9	3	2009-12-26
2009-12-28	1	4	1	Measles/Rougeole	0	8	2009-12-24
2009-12-28	4	4	2	Measles/Rougeole	0	8	2009-12-27
2009-12-12	1	4	2	Measles/Rougeole	0	4	2009-12-10
2009-12-24	1	4	1	Measles/Rougeole	0	1	2009-12-22
2009-12-31	1	4	1	Measles/Rougeole	2	10	2009-12-28
2009-12-31	2	2	2	Measles/Rougeole	1	9	2009-12-30
2009-12-31	1	4	2	Measles/Rougeole	0	11	2009-12-31
2009-12-31	1	4	2	Measles/Rougeole	4	7	2009-12-28
2009-12-29	1	4	2	Measles/Rougeole	0	8	2009-12-27
2009-12-31	1	4	2	Measles/Rougeole	0	9	2009-12-29
2009-12-30	2	2	1	Measles/Rougeole	3	3	2009-12-27
2010-01-01	1	4	1	Measles/Rougeole	10	0	2009-12-31
2010-01-01	1	4	2	Measles/Rougeole	9	1	2009-12-27
2010-01-01	1	4	2	Measles/Rougeole	4	9	2009-12-27
2010-01-03	1	4	2	Measles/Rougeole	5	4	2009-11-28
2010-01-01	1	4	2	Measles/Rougeole	6	9	2009-12-27
2010-01-01	2	2	2	Measles/Rougeole	4	7	2009-12-24
2010-01-03	1	4	2	Measles/Rougeole	9	1	2009-12-29
2010-01-04	1	4	2	Measles/Rougeole	15	0	2010-01-01
2010-01-02	2	2	1	Measles/Rougeole	1	5	2009-12-27
2010-01-04	1	4	2	Measles/Rougeole	14	11	2010-01-01
2010-01-04	4	4	1	Measles/Rougeole	0	6	2010-01-03
2010-01-04	4	4	1	Measles/Rougeole	28	0	2010-01-03
2010-01-04	4	4	2	Measles/Rougeole	1	1	2010-01-02
2010-01-04	4	4	1	Measles/Rougeole	10	11	2010-01-01
2010-01-07	1	4	2	Measles/Rougeole	0	6	2010-01-04
2010-01-04	2	2	1	Measles/Rougeole	2	2	2010-01-01
2010-01-05	1	4	2	Measles/Rougeole	0	10	2010-01-01
2010-01-05	2	2	1	Measles/Rougeole	1	4	2010-01-02
2009-11-15	4	4	2	Measles/Rougeole	0	6	2009-11-15
2010-01-05	4	4	2	Measles/Rougeole	11	0	2009-12-03
2010-01-03	1	4	1	Measles/Rougeole	9	4	2010-01-03
2010-01-01	1	4	2	Measles/Rougeole	7	10	2009-12-27
2010-01-01	1	4	1	Measles/Rougeole	4	3	2009-12-23
2010-01-05	1	4	2	Measles/Rougeole	4	4	2009-12-23
2010-01-01	1	4	2	Measles/Rougeole	7	0	2009-12-31
2010-01-05	1	4	2	Measles/Rougeole	4	6	2009-12-28
2010-01-04	2	2	1	Measles/Rougeole	3	6	2010-01-04
2010-01-04	2	2	1	Measles/Rougeole	5	3	2010-01-02
2010-01-08	4	4	1	Measles/Rougeole	2	4	2010-01-03
2010-01-05	4	4	2	Measles/Rougeole	12	11	2010-01-04
2010-01-05	4	4	2	Measles/Rougeole	11	3	2010-01-02
2010-01-05	1	4	2	Measles/Rougeole	4	9	2010-01-03
2010-01-05	4	4	2	Measles/Rougeole	11	3	2010-01-05
2010-01-05	2	2	2	Measles/Rougeole	15	0	2010-01-04
2010-01-06	2	2	2	Measles/Rougeole	8	9	2010-01-04
2010-01-05	1	4	2	Measles/Rougeole	29	6	2010-01-03
2010-01-06	1	4	1	Measles/Rougeole	5	1	2010-01-04
2010-01-05	1	4	2	Measles/Rougeole	14	0	2010-01-02
2010-01-05	1	4	2	Measles/Rougeole	13	0	2010-01-04
2010-01-06	1	4	2	Measles/Rougeole	1	3	2010-01-01
2010-01-06	1	4	1	Measles/Rougeole	1	3	2010-01-01
2010-01-06	2	2	1	Measles/Rougeole	14	0	2010-01-03
2010-01-05	2	2	1	Measles/Rougeole	1	11	2010-01-02
2010-01-07	4	4	1	Measles/Rougeole	16	0	2010-01-04
2010-01-06	4	4	2	Measles/Rougeole	0	6	2010-01-06
2010-01-04	2	2	2	Measles/Rougeole	27	2	2010-01-03
2010-01-07	2	2	2	Measles/Rougeole	16	5	2010-01-05
2010-01-07	2	2	2	Measles/Rougeole	10	0	2010-01-06
2009-12-20	1	4	2	Measles/Rougeole	0	9	2009-12-18
2010-01-07	4	4	1	Measles/Rougeole	0	5	2010-01-06
2010-01-07	2	2	2	Measles/Rougeole	3	7	2010-01-06
2010-01-08	2	2	2	Measles/Rougeole	0	5	2010-01-08
2010-01-08	2	2	2	Measles/Rougeole	13	0	2010-01-03
2010-01-07	2	1	2	Measles/Rougeole	6	0	2009-12-27
2010-01-07	2	1	2	Measles/Rougeole	11	0	2009-12-27
2010-01-07	2	1	2	Measles/Rougeole	4	6	2009-12-27
2010-01-08	1	4	2	Measles/Rougeole	18	0	2010-01-04
2010-01-11	1	4	1	Measles/Rougeole	30	0	2010-01-02
2010-01-08	4	4	1	Measles/Rougeole	18	0	2010-01-05
2010-01-09	1	4	1	Measles/Rougeole	3	7	2010-01-08
2010-01-10	1	4	1	Measles/Rougeole	34	0	2010-01-04
2010-01-19	1	4	2	Measles/Rougeole	0	9	2010-01-18
2010-01-19	4	4	1	Measles/Rougeole	0	6	2010-01-17
2010-01-08	1	4	2	Measles/Rougeole	4	1	2010-01-06
2010-01-11	1	4	2	Measles/Rougeole	18	5	2010-01-08
2010-01-18	2	2	2	Measles/Rougeole	1	0	2010-01-12
2010-01-18	2	2	2	Measles/Rougeole	9	5	2010-01-18
2010-01-18	1	4	1	Measles/Rougeole	0	7	2010-01-18
2010-01-19	1	4	2	Measles/Rougeole	15	0	2010-01-17
2010-01-18	1	4	1	Measles/Rougeole	15	9	2010-01-16
2010-01-19	1	4	1	Measles/Rougeole	15	3	2010-01-17
2010-01-19	2	2	1	Measles/Rougeole	3	3	2010-01-18
2010-01-16	1	4	2	Measles/Rougeole	0	9	2010-01-14
Missing	2	2	2	Measles/Rougeole	8	11	2010-01-16
2010-01-17	1	4	2	Measles/Rougeole	5	0	2010-01-14
2010-01-19	2	2	1	Measles/Rougeole	24	0	2010-01-19
2010-01-16	1	4	1	Measles/Rougeole	0	8	2010-01-16
Missing	4	4	1	Measles/Rougeole	3	6	2010-01-16
2010-01-19	1	4	2	Measles/Rougeole	0	9	2010-01-18
2010-01-20	2	2	2	Measles/Rougeole	5	3	2010-01-18
2010-01-20	1	4	2	Measles/Rougeole	0	9	2010-01-18
Missing	4	4	1	Measles/Rougeole	12	11	2010-04-21
2010-01-20	2	2	1	Measles/Rougeole	1	11	2010-01-18
2010-01-19	2	2	1	Measles/Rougeole	0	9	2010-01-17
2010-01-20	2	2	1	Measles/Rougeole	6	0	2010-01-18
2010-01-22	1	4	1	Measles/Rougeole	12	7	2010-01-20
2010-01-22	4	4	2	Measles/Rougeole	1	1	2010-01-21
2010-01-22	2	2	1	Measles/Rougeole	16	2	2010-01-21
2010-01-22	1	4	1	Measles/Rougeole	8	3	2010-01-19
2010-01-21	1	4	1	Measles/Rougeole	5	0	2010-01-12
Missing	1	4	2	Measles/Rougeole	25	0	2010-01-21
2010-01-21	4	4	2	Measles/Rougeole	0	5	2010-01-18
2010-02-01	1	4	1	Measles/Rougeole	36	0	2010-01-30
2010-01-24	4	4	2	Measles/Rougeole	9	8	2010-01-23
2010-01-24	4	4	2	Measles/Rougeole	12	0	2010-01-24
2010-01-25	2	2	1	Measles/Rougeole	2	2	2010-01-25
2010-01-25	2	2	1	Measles/Rougeole	2	10	2010-01-24
2010-01-23	1	4	2	Measles/Rougeole	8	11	2010-01-22
2010-01-23	4	4	1	Measles/Rougeole	6	0	2010-01-21
2010-01-25	4	4	2	Measles/Rougeole	21	8	2010-01-16
2010-01-25	2	2	1	Measles/Rougeole	9	8	2010-01-25
2010-01-27	1	4	1	Measles/Rougeole	0	9	2010-01-23
2010-06-30	1	4	2	Measles/Rougeole	8	8	2010-06-29
2010-01-25	4	4	2	Measles/Rougeole	15	0	2010-01-25
2010-01-25	4	4	1	Measles/Rougeole	0	8	2010-01-25
2010-01-25	2	2	1	Measles/Rougeole	2	0	2010-01-24
2010-01-25	4	4	1	Measles/Rougeole	2	5	2010-01-25
Missing	4	4	2	Measles/Rougeole	0	6	2010-01-22
2010-01-23	4	4	1	Measles/Rougeole	8	0	2010-01-22
2010-01-26	1	4	2	Measles/Rougeole	12	6	2010-01-22
2010-01-25	4	4	1	Measles/Rougeole	3	5	2010-01-22
2010-01-25	4	4	2	Measles/Rougeole	9	5	2010-01-23
Missing	4	4	2	Measles/Rougeole	0	9	2010-01-21
Missing	4	4	1	Measles/Rougeole	12	3	2010-01-21
2010-01-25	2	2	1	Measles/Rougeole	4	1	2010-01-24
2010-01-25	1	4	2	Measles/Rougeole	0	7	2010-01-24
2010-01-26	2	2	2	Measles/Rougeole	4	4	2010-01-23
2010-01-26	2	2	2	Measles/Rougeole	0	5	2010-01-22
2010-01-26	1	4	1	Measles/Rougeole	0	8	2010-01-23
2010-01-26	1	4	2	Measles/Rougeole	13	0	2010-01-22
2010-01-25	2	2	1	Measles/Rougeole	12	11	2010-01-22
2010-01-26	1	4	1	Measles/Rougeole	7	2	2010-01-26
2010-01-26	4	4	1	Measles/Rougeole	0	9	2010-01-23
2010-01-24	1	4	1	Measles/Rougeole	0	3	2010-01-22
2010-01-26	4	4	1	Measles/Rougeole	Missing	5	2010-01-20
2010-01-26	2	2	2	Measles/Rougeole	11	8	2010-01-26
2010-01-25	4	4	1	Measles/Rougeole	10	6	2010-01-24
2010-01-25	4	4	1	Measles/Rougeole	0	11	2010-01-24
Missing	4	4	1	Measles/Rougeole	13	4	2010-01-23
2010-01-26	4	4	2	Measles/Rougeole	6	6	2010-01-24
2010-01-26	2	1	1	Measles/Rougeole	19	2	2010-01-25
2010-01-24	1	4	1	Measles/Rougeole	12	0	2010-01-21
2010-01-27	4	4	2	Measles/Rougeole	2	3	2010-01-25
2010-01-24	4	4	1	Measles/Rougeole	0	4	2010-01-24
Missing	4	4	1	Measles/Rougeole	12	0	2010-01-25
Missing	4	4	2	Measles/Rougeole	11	0	2010-01-23
2010-01-27	4	4	1	Measles/Rougeole	0	8	2010-01-26
2010-01-27	1	4	2	Measles/Rougeole	0	9	2010-01-25
2010-01-30	4	4	2	Measles/Rougeole	9	8	2010-01-29
2010-02-02	4	4	1	Measles/Rougeole	29	0	2010-01-25
2010-02-01	2	2	1	Measles/Rougeole	0	5	2010-01-25
2010-01-28	4	4	1	Measles/Rougeole	15	0	2010-01-28
2010-01-28	2	2	1	Measles/Rougeole	12	8	2010-01-25
2010-01-31	1	4	1	Measles/Rougeole	0	8	2010-01-29
2010-02-01	4	4	1	Measles/Rougeole	12	0	2010-01-28
2010-02-01	4	4	1	Measles/Rougeole	9	3	2010-01-29
2010-02-02	4	4	1	Measles/Rougeole	2	2	2010-01-31
2010-02-01	4	4	2	Measles/Rougeole	10	7	2010-01-28
2010-02-02	4	4	2	Measles/Rougeole	11	1	2010-01-25
2010-02-01	4	4	2	Measles/Rougeole	5	5	2010-01-25
2010-02-02	4	4	2	Measles/Rougeole	1	6	2010-01-30
2010-02-01	2	2	2	Measles/Rougeole	9	0	2010-01-31
Missing	4	4	1	Measles/Rougeole	1	10	2010-01-28
2010-02-02	4	4	1	Measles/Rougeole	0	10	2010-01-30
2010-02-01	4	4	2	Measles/Rougeole	6	11	2010-01-30
2010-02-01	4	4	1	Measles/Rougeole	4	2	2010-01-30
2010-02-05	4	4	1	Measles/Rougeole	3	0	2010-01-25
2010-02-01	4	4	1	Measles/Rougeole	15	5	2010-01-28
2010-02-01	4	4	1	Measles/Rougeole	10	9	2010-01-28
2010-01-30	4	4	2	Measles/Rougeole	0	6	2010-01-28
2010-02-01	4	4	1	Measles/Rougeole	0	8	2010-01-30
2010-02-01	4	4	1	Measles/Rougeole	0	11	2010-02-01
2010-02-01	1	4	2	Measles/Rougeole	10	3	2010-01-28
2010-02-01	4	4	1	Measles/Rougeole	6	1	2010-01-30
2010-02-01	4	4	2	Measles/Rougeole	2	5	2010-01-29
2010-02-01	1	4	2	Measles/Rougeole	0	6	2010-01-29
2010-02-01	4	4	2	Measles/Rougeole	11	6	2010-01-31
2010-02-02	4	4	1	Measles/Rougeole	3	0	2010-01-26
2010-02-02	4	4	1	Measles/Rougeole	2	0	2010-02-01
2010-02-01	4	4	2	Measles/Rougeole	31	8	2010-01-26
2010-02-02	4	4	1	Measles/Rougeole	2	9	2010-01-30
2010-02-02	4	4	2	Measles/Rougeole	15	7	2010-01-30
2010-02-01	4	4	1	Measles/Rougeole	2	3	2010-01-31
2010-02-02	4	4	2	Measles/Rougeole	7	2	2010-01-26
2010-02-02	2	2	2	Measles/Rougeole	20	0	2010-01-26
2010-02-02	4	4	2	Measles/Rougeole	13	1	2010-02-02
2009-11-13	2	2	2	Measles/Rougeole	5	4	2009-10-12
2010-02-02	4	4	1	Measles/Rougeole	0	7	2010-01-27
2010-02-03	4	4	1	Measles/Rougeole	7	2	2010-02-02
2010-02-02	4	4	2	Measles/Rougeole	5	2	2010-01-29
2010-02-02	4	4	1	Measles/Rougeole	10	1	2010-02-01
2010-02-02	4	4	2	Measles/Rougeole	0	8	2010-01-29
2010-02-02	4	4	2	Measles/Rougeole	2	3	2010-02-02
2010-02-03	4	4	2	Measles/Rougeole	14	0	2010-02-01
2010-02-02	4	4	2	Measles/Rougeole	0	8	2010-01-29
2010-02-02	4	4	2	Measles/Rougeole	3	0	2010-01-29
2010-02-02	4	4	1	Measles/Rougeole	14	7	2010-02-02
2010-02-02	4	4	2	Measles/Rougeole	11	0	2010-01-29
2010-02-03	4	4	2	Measles/Rougeole	11	0	2010-02-01
Missing	4	4	1	Measles/Rougeole	2	0	2010-01-31
2010-02-03	4	4	1	Measles/Rougeole	11	3	2010-01-29
2010-02-03	4	4	1	Measles/Rougeole	8	0	2010-01-30
2010-02-03	2	2	1	Measles/Rougeole	3	0	2010-02-02
2010-02-03	2	2	2	Measles/Rougeole	14	0	2010-02-01
Missing	1	4	2	Measles/Rougeole	14	2	2010-02-02
2010-01-27	2	2	1	Measles/Rougeole	4	6	2010-01-25
2010-02-02	4	4	1	Measles/Rougeole	3	2	2010-02-02
2010-02-03	1	4	2	Measles/Rougeole	2	1	2010-02-02
2010-02-02	4	4	2	Measles/Rougeole	15	0	2010-01-29
2010-02-02	4	4	1	Measles/Rougeole	1	1	2010-01-31
2010-02-02	4	4	1	Measles/Rougeole	0	5	2010-01-31
2010-02-03	4	4	1	Measles/Rougeole	2	0	2010-02-03
2010-02-02	4	4	1	Measles/Rougeole	3	7	2010-02-02
2010-02-03	4	4	1	Measles/Rougeole	4	1	2010-02-02
2010-02-03	4	4	2	Measles/Rougeole	5	3	2010-02-03
2010-02-03	4	4	2	Measles/Rougeole	12	11	2010-02-02
2010-02-03	1	4	2	Measles/Rougeole	0	7	2010-02-02
2010-02-02	4	4	2	Measles/Rougeole	7	2	2010-02-02
2010-02-04	4	4	1	Measles/Rougeole	0	5	2010-01-30
Missing	4	4	1	Measles/Rougeole	12	6	2010-02-03
2010-02-04	4	4	2	Measles/Rougeole	13	0	2010-02-02
2010-02-04	4	4	1	Measles/Rougeole	0	6	2010-01-31
2010-02-04	4	4	2	Measles/Rougeole	0	8	2010-02-03
2010-02-05	4	4	2	Measles/Rougeole	9	8	2010-02-03
2010-02-02	2	2	1	Measles/Rougeole	1	6	2010-01-31
2010-02-03	1	4	2	Measles/Rougeole	0	10	2010-02-02
2010-02-04	4	4	1	Measles/Rougeole	5	1	2010-02-03
2010-02-11	2	2	2	Measles/Rougeole	6	0	2010-02-08
2010-02-11	2	2	1	Measles/Rougeole	11	0	2010-02-08
2010-02-12	4	4	2	Measles/Rougeole	19	0	2010-02-11
2010-02-11	1	4	1	Measles/Rougeole	10	0	2010-02-07
2010-02-11	4	4	2	Measles/Rougeole	9	4	2010-02-11
2010-02-11	4	4	2	Measles/Rougeole	10	6	2010-02-11
2010-02-12	4	4	1	Measles/Rougeole	1	2	2010-02-11
2010-02-11	4	4	2	Measles/Rougeole	8	0	2010-02-07
2010-02-13	1	4	2	Measles/Rougeole	5	0	2010-02-12
2010-02-12	4	4	2	Measles/Rougeole	11	0	2010-02-05
2010-02-12	4	4	2	Measles/Rougeole	11	0	2010-02-08
2010-02-12	4	4	1	Measles/Rougeole	9	2	2010-02-08
2010-02-12	4	4	1	Measles/Rougeole	9	1	2010-02-11
2010-02-12	4	4	1	Measles/Rougeole	12	0	2010-02-06
2010-02-12	4	4	1	Measles/Rougeole	10	0	2010-02-09
2010-02-12	4	4	2	Measles/Rougeole	13	0	2010-02-07
2010-02-12	4	4	2	Measles/Rougeole	0	11	2010-02-11
2010-02-12	4	4	1	Measles/Rougeole	8	5	2010-02-11
2010-02-12	4	4	1	Measles/Rougeole	1	11	2010-02-11
2010-02-11	4	4	2	Measles/Rougeole	5	7	2010-02-08
2010-02-12	4	4	2	Measles/Rougeole	29	10	2010-02-11
2010-02-10	4	4	2	Measles/Rougeole	28	0	2010-02-08
2010-02-12	1	4	2	Measles/Rougeole	11	0	2010-02-11
2010-02-12	4	4	1	Measles/Rougeole	3	8	2010-02-11
2010-02-12	4	4	2	Measles/Rougeole	14	0	2010-02-12
2010-02-12	4	4	2	Measles/Rougeole	6	5	2010-02-12
2010-02-12	4	4	2	Measles/Rougeole	8	8	2010-02-09
2010-02-12	4	4	1	Measles/Rougeole	34	9	2010-02-07
2010-02-11	2	2	2	Measles/Rougeole	6	2	2010-02-09
2010-02-13	4	4	1	Measles/Rougeole	2	6	2010-02-10
2010-02-13	4	4	1	Measles/Rougeole	2	7	2010-02-12
2010-02-12	4	4	2	Measles/Rougeole	0	3	2010-02-11
2010-02-08	4	4	1	Measles/Rougeole	35	0	2010-02-08
2010-02-12	1	4	2	Measles/Rougeole	15	0	2010-02-10
Missing	4	4	2	Measles/Rougeole	4	2	2010-02-13
2010-02-14	4	4	1	Measles/Rougeole	8	4	2010-02-12
2010-02-13	2	2	2	Measles/Rougeole	14	0	2010-02-10
2010-02-11	1	4	1	Measles/Rougeole	1	4	2010-02-10
2010-02-13	1	4	1	Measles/Rougeole	12	0	2010-02-10
2010-02-04	2	2	1	Measles/Rougeole	6	9	2010-01-30
2010-02-12	4	4	2	Measles/Rougeole	14	11	2010-02-10
2010-02-12	4	4	1	Measles/Rougeole	17	0	2010-02-09
2010-02-09	4	4	2	Measles/Rougeole	4	0	2010-02-08
2010-02-18	4	4	1	Measles/Rougeole	0	11	2010-02-18
2010-02-14	4	4	1	Measles/Rougeole	11	4	2010-02-12
2010-02-15	4	4	2	Measles/Rougeole	14	0	2010-02-12
2010-02-15	1	4	2	Measles/Rougeole	13	7	2010-02-13
2010-02-13	4	4	2	Measles/Rougeole	0	8	2010-02-13
2010-02-15	4	4	1	Measles/Rougeole	7	2	2010-02-13
2010-02-15	4	4	2	Measles/Rougeole	7	6	2010-02-13
2010-02-13	4	4	1	Measles/Rougeole	3	8	2010-02-11
2010-02-15	4	4	1	Measles/Rougeole	36	0	2010-02-12
2010-02-15	4	4	1	Measles/Rougeole	15	7	2010-02-14
2010-02-15	4	4	1	Measles/Rougeole	14	9	2010-02-13
2010-02-15	4	4	1	Measles/Rougeole	0	7	2010-02-15
2010-02-12	4	4	1	Measles/Rougeole	13	8	2010-02-12
2010-02-11	4	4	2	Measles/Rougeole	0	5	2010-02-11
2010-02-15	4	4	1	Measles/Rougeole	0	6	2010-02-12
2010-02-15	4	4	1	Measles/Rougeole	0	8	2010-02-12
2010-02-15	4	4	1	Measles/Rougeole	0	8	2010-02-12
Missing	4	4	2	Measles/Rougeole	2	6	2010-02-14
2010-02-14	4	4	1	Measles/Rougeole	4	2	2010-02-14
2010-02-14	2	2	1	Measles/Rougeole	3	8	2010-02-10
2010-02-14	2	2	1	Measles/Rougeole	4	11	2010-02-10
Missing	2	2	1	Measles/Rougeole	1	2	2010-02-10
Missing	2	2	1	Measles/Rougeole	4	3	2010-04-03
2010-02-09	2	2	1	Measles/Rougeole	4	0	2010-02-07
2010-02-15	4	4	2	Measles/Rougeole	0	11	2010-02-14
2010-02-15	4	4	1	Measles/Rougeole	1	9	2010-02-14
2010-02-15	4	4	2	Measles/Rougeole	2	1	2010-02-14
2010-02-15	4	4	2	Measles/Rougeole	3	11	2010-02-10
2010-02-15	4	4	2	Measles/Rougeole	1	0	2010-02-13
2010-02-16	4	4	2	Measles/Rougeole	11	3	2010-02-15
2010-02-15	4	4	2	Measles/Rougeole	0	7	2010-02-14
2010-02-16	4	4	1	Measles/Rougeole	14	0	2010-02-15
2010-02-16	4	4	1	Measles/Rougeole	9	6	2010-02-14
2010-02-15	4	4	2	Measles/Rougeole	14	0	2010-02-14
2010-02-15	4	4	1	Measles/Rougeole	3	7	2010-02-14
2010-02-16	4	4	1	Measles/Rougeole	0	8	2010-02-15
2010-02-16	2	2	2	Measles/Rougeole	6	0	2010-02-13
2010-02-16	2	2	1	Measles/Rougeole	3	2	2010-02-15
2010-02-15	4	4	2	Measles/Rougeole	1	1	2010-02-13
2010-02-12	2	2	1	Measles/Rougeole	2	11	2010-02-09
2010-02-13	4	4	1	Measles/Rougeole	2	4	2010-02-10
2010-02-13	2	2	2	Measles/Rougeole	12	9	2010-02-09
Missing	2	2	2	Measles/Rougeole	6	0	2010-02-01
2010-02-02	1	4	1	Measles/Rougeole	0	8	2010-02-02
Missing	2	2	2	Measles/Rougeole	2	5	2010-05-05
Missing	4	4	2	Measles/Rougeole	2	4	2010-01-11
2010-01-20	4	4	1	Measles/Rougeole	1	1	2010-01-19
Missing	4	4	2	Measles/Rougeole	25	10	2010-02-04
2010-02-05	2	2	1	Measles/Rougeole	Missing	Missing	2010-02-04
2010-02-05	4	4	1	Measles/Rougeole	9	9	2010-02-04
2010-02-05	4	4	2	Measles/Rougeole	10	0	2010-02-01
2010-02-04	4	4	1	Measles/Rougeole	0	8	2010-02-02
Missing	4	4	2	Measles/Rougeole	6	2	2010-02-01
Missing	4	4	2	Measles/Rougeole	0	6	2010-02-04
Missing	4	4	2	Measles/Rougeole	0	7	2010-02-04
Missing	4	4	2	Measles/Rougeole	1	1	2010-02-04
2010-02-04	4	4	2	Measles/Rougeole	2	7	2010-02-03
2010-02-05	4	4	2	Measles/Rougeole	29	Missing	2010-02-04
2010-02-05	1	4	2	Measles/Rougeole	34	4	2010-02-04
2010-02-05	2	2	2	Measles/Rougeole	10	0	2010-02-04
2010-02-05	2	2	2	Measles/Rougeole	11	0	2010-02-13
Missing	4	4	2	Measles/Rougeole	4	6	2010-02-04
Missing	4	4	2	Measles/Rougeole	1	3	2010-02-03
2010-02-05	4	4	1	Measles/Rougeole	12	0	2010-02-04
Missing	2	2	2	Measles/Rougeole	9	0	2010-05-19
Missing	4	4	2	Measles/Rougeole	3	0	2010-06-02
2010-02-04	1	4	1	Measles/Rougeole	9	0	2010-02-04
2010-02-07	1	4	1	Measles/Rougeole	4	4	2010-02-03
Missing	4	4	2	Measles/Rougeole	10	0	2010-02-04
2010-02-05	1	4	1	Measles/Rougeole	2	10	2010-02-02
2010-02-08	1	4	2	Measles/Rougeole	2	10	2010-02-02
Missing	4	4	1	Measles/Rougeole	7	0	2010-02-04
Missing	4	4	1	Measles/Rougeole	9	0	2010-02-04
2010-02-08	1	4	1	Measles/Rougeole	15	10	2010-02-03
2010-02-08	2	2	2	Measles/Rougeole	13	7	2010-02-06
2010-02-08	2	2	1	Measles/Rougeole	15	4	2010-02-04
Missing	4	4	2	Measles/Rougeole	1	4	2010-02-04
2010-02-08	2	2	1	Measles/Rougeole	2	7	2010-02-04
2010-02-08	4	4	2	Measles/Rougeole	15	9	2010-02-06
2010-02-06	4	4	2	Measles/Rougeole	1	7	2010-02-04
2010-02-08	4	4	1	Measles/Rougeole	5	9	2010-02-04
2010-02-05	4	4	2	Measles/Rougeole	11	0	2010-01-30
2010-02-05	4	4	2	Measles/Rougeole	12	0	2010-02-03
2010-02-12	4	4	2	Measles/Rougeole	8	0	2010-02-11
2010-02-08	4	4	2	Measles/Rougeole	12	1	2010-02-05
2010-02-08	4	4	1	Measles/Rougeole	12	4	2010-02-07
Missing	2	2	1	Measles/Rougeole	7	10	2010-02-01
2010-02-11	1	4	2	Measles/Rougeole	7	2	2010-02-09
2010-02-11	2	1	2	Measles/Rougeole	10	10	2010-02-09
2010-02-08	1	4	1	Measles/Rougeole	12	0	2010-02-05
2010-02-10	4	4	1	Measles/Rougeole	4	6	2010-02-08
2010-02-10	1	4	1	Measles/Rougeole	7	4	2010-02-09
2010-02-10	4	4	2	Measles/Rougeole	2	9	2010-02-10
2010-02-09	4	4	1	Measles/Rougeole	12	0	2010-02-09
2010-02-10	4	4	1	Measles/Rougeole	0	7	2010-02-07
2010-02-10	4	4	2	Measles/Rougeole	4	3	2010-02-09
2010-02-10	4	4	1	Measles/Rougeole	15	0	2010-02-06
2010-02-09	4	4	2	Measles/Rougeole	11	9	2010-02-08
2010-02-10	1	4	1	Measles/Rougeole	9	0	2010-02-09
2010-02-10	4	4	1	Measles/Rougeole	19	5	2010-02-08
2010-02-08	1	4	2	Measles/Rougeole	5	0	2010-02-04
2010-02-08	4	4	2	Measles/Rougeole	11	3	2010-02-06
Missing	4	4	2	Measles/Rougeole	10	10	2010-09-02
2010-02-05	4	4	2	Measles/Rougeole	0	5	2010-02-04
2010-02-12	4	4	2	Measles/Rougeole	7	5	2010-02-01
2010-02-09	4	4	1	Measles/Rougeole	6	11	2010-02-06
2010-02-10	4	4	1	Measles/Rougeole	3	8	2010-02-06
2010-02-11	4	4	1	Measles/Rougeole	0	7	2010-02-10
2010-02-12	4	4	2	Measles/Rougeole	8	9	2010-02-05
2010-02-09	1	4	1	Measles/Rougeole	6	10	2010-02-07
2010-02-10	4	4	2	Measles/Rougeole	4	7	2010-02-09
Missing	1	4	1	Measles/Rougeole	13	0	2010-02-06
2010-02-11	2	2	2	Measles/Rougeole	8	0	2010-02-09
2010-02-12	2	2	1	Measles/Rougeole	8	0	2010-01-28
2010-02-12	4	4	2	Measles/Rougeole	3	0	2010-02-08
2010-02-11	2	2	2	Measles/Rougeole	6	0	2010-02-08
2010-02-08	2	2	2	Measles/Rougeole	9	0	2010-02-06
2010-02-08	2	2	1	Measles/Rougeole	9	0	2010-02-06
2010-02-06	2	2	2	Measles/Rougeole	9	0	2010-02-05
2010-02-11	2	2	2	Measles/Rougeole	8	0	2010-02-08
2010-02-12	2	2	1	Measles/Rougeole	12	0	2010-02-10
2010-02-12	2	2	2	Measles/Rougeole	9	0	2010-02-10
2010-02-11	2	2	1	Measles/Rougeole	6	0	2010-02-09
2010-02-12	4	4	1	Measles/Rougeole	3	11	2010-02-11
2010-02-11	4	4	1	Measles/Rougeole	6	0	2010-02-06
2010-02-11	2	2	1	Measles/Rougeole	7	0	2010-02-08
2010-02-11	2	2	1	Measles/Rougeole	7	0	2010-02-06
2010-02-11	2	2	1	Measles/Rougeole	10	0	2010-02-09
2010-01-20	1	4	1	Measles/Rougeole	0	8	2010-01-19
2010-01-20	4	4	2	Measles/Rougeole	0	7	2010-01-19
Missing	2	2	2	Measles/Rougeole	10	0	2010-01-20
Missing	1	4	1	Measles/Rougeole	13	7	2010-01-17
2010-01-20	2	2	1	Measles/Rougeole	13	0	2010-01-17
2010-01-20	1	4	2	Measles/Rougeole	0	8	2010-01-19
2010-01-20	2	2	1	Measles/Rougeole	11	0	2010-01-15
2010-01-29	1	4	1	Measles/Rougeole	0	7	2010-01-27
2010-01-21	1	4	1	Measles/Rougeole	6	3	2010-01-16
2010-01-21	4	4	2	Measles/Rougeole	10	0	2010-01-18
2010-01-20	2	2	2	Measles/Rougeole	14	7	2010-01-19
2010-01-21	1	4	1	Measles/Rougeole	1	5	2010-01-17
2010-01-21	4	4	1	Measles/Rougeole	3	10	2010-01-18
2010-01-20	2	2	2	Measles/Rougeole	5	7	2010-01-19
2010-01-21	4	4	1	Measles/Rougeole	3	8	2010-01-19
2010-01-21	2	2	2	Measles/Rougeole	10	10	2010-01-19
2010-01-21	2	2	2	Measles/Rougeole	6	5	2010-01-20
2010-01-20	1	4	1	Measles/Rougeole	0	7	2010-01-20
2010-01-21	4	4	2	Measles/Rougeole	10	0	2010-01-20
Missing	1	4	1	Measles/Rougeole	7	6	2010-05-16
2010-01-22	4	4	2	Measles/Rougeole	15	10	2010-01-22
2010-01-22	1	4	1	Measles/Rougeole	8	8	2010-01-19
2010-01-22	1	4	1	Measles/Rougeole	0	9	2010-01-21
2010-01-22	1	4	2	Measles/Rougeole	1	4	2010-01-21
2010-01-18	4	4	1	Measles/Rougeole	30	0	2010-01-13
2010-01-21	1	4	2	Measles/Rougeole	17	0	2010-01-20
2010-01-21	2	2	1	Measles/Rougeole	10	0	2010-01-20
2010-01-21	2	2	1	Measles/Rougeole	11	7	2010-01-18
Missing	2	2	1	Measles/Rougeole	7	3	2010-01-16
2010-01-22	1	4	1	Measles/Rougeole	0	6	2010-01-20
2010-01-28	2	2	1	Measles/Rougeole	2	5	2010-01-25
2010-01-26	1	4	1	Measles/Rougeole	1	2	2010-01-25
2010-01-27	2	2	2	Measles/Rougeole	2	8	2010-01-24
2010-01-28	2	2	1	Measles/Rougeole	5	8	2010-01-27
2010-01-26	1	4	2	Measles/Rougeole	0	8	2010-01-12
2010-01-26	2	2	1	Measles/Rougeole	6	11	2010-01-23
2010-01-26	2	2	2	Measles/Rougeole	3	9	2010-01-22
2010-02-02	1	4	2	Measles/Rougeole	0	7	2010-01-26
2010-01-23	1	4	2	Measles/Rougeole	16	0	2009-12-03
2010-01-28	1	4	2	Measles/Rougeole	15	0	2010-01-21
2010-01-27	4	4	2	Measles/Rougeole	4	11	2010-01-25
2010-01-25	4	4	2	Measles/Rougeole	0	4	2010-01-22
2010-02-01	2	2	2	Measles/Rougeole	11	8	2010-01-23
2010-01-27	2	2	1	Measles/Rougeole	2	9	2010-01-26
2010-01-28	2	2	2	Measles/Rougeole	7	0	2010-01-27
2010-01-29	2	2	1	Measles/Rougeole	5	0	2010-01-27
2010-01-29	2	2	1	Measles/Rougeole	5	3	2010-01-27
Missing	2	2	2	Measles/Rougeole	8	0	2010-01-27
2010-01-28	2	2	2	Measles/Rougeole	14	0	2010-01-26
2010-01-28	1	4	2	Measles/Rougeole	9	6	2010-01-26
2010-01-28	1	4	1	Measles/Rougeole	9	3	2010-01-26
2010-01-29	2	2	2	Measles/Rougeole	11	11	2010-01-23
2010-01-28	1	4	2	Measles/Rougeole	12	0	2010-01-27
2010-01-28	1	4	2	Measles/Rougeole	0	7	2010-01-27
2010-01-28	2	2	2	Measles/Rougeole	7	0	2010-01-27
2010-01-28	2	2	2	Measles/Rougeole	12	0	2010-01-25
2010-01-28	2	2	2	Measles/Rougeole	9	0	2010-01-27
2010-01-28	1	4	1	Measles/Rougeole	0	8	2010-01-26
2010-01-28	1	4	1	Measles/Rougeole	0	7	2010-01-21
Missing	1	4	1	Measles/Rougeole	11	0	2010-01-23
2010-01-29	2	2	1	Measles/Rougeole	6	11	2010-01-24
2010-01-24	2	2	2	Measles/Rougeole	2	10	2010-01-20
2010-01-26	2	2	2	Measles/Rougeole	12	11	2010-01-23
2010-01-29	2	2	2	Measles/Rougeole	0	8	2010-01-28
2010-01-28	2	2	1	Measles/Rougeole	2	6	2010-01-25
2010-01-29	2	2	1	Measles/Rougeole	7	0	2010-01-24
2010-01-29	1	4	2	Measles/Rougeole	13	11	2010-01-27
2010-01-30	2	1	2	Measles/Rougeole	10	9	2010-01-27
2010-01-29	2	2	2	Measles/Rougeole	2	2	2010-01-27
2010-01-29	2	2	1	Measles/Rougeole	6	0	2010-01-28
2010-01-31	1	4	2	Measles/Rougeole	8	2	2010-01-28
Missing	1	4	1	Measles/Rougeole	3	6	2010-01-21
Missing	1	4	2	Measles/Rougeole	2	5	2010-01-23
Missing	1	4	2	Measles/Rougeole	11	0	2010-01-14
2010-02-01	4	4	2	Measles/Rougeole	11	0	2010-01-28
2010-02-02	4	4	2	Measles/Rougeole	15	10	2010-01-31
2010-02-01	4	4	2	Measles/Rougeole	7	7	2010-01-28
2010-02-02	4	4	1	Measles/Rougeole	5	3	2010-01-31
Missing	4	4	2	Measles/Rougeole	0	6	2010-01-31
2010-02-01	1	4	1	Measles/Rougeole	14	10	2010-01-31
2010-02-14	2	2	2	Measles/Rougeole	8	1	2009-10-09
2010-02-13	1	4	2	Measles/Rougeole	35	0	2010-02-11
2010-02-15	4	4	2	Measles/Rougeole	18	0	2010-02-14
2010-02-16	4	4	1	Measles/Rougeole	10	7	2010-02-13
2010-02-17	2	1	1	Measles/Rougeole	8	5	2010-02-14
2010-02-16	4	4	1	Measles/Rougeole	34	0	2010-02-13
2010-02-16	4	4	2	Measles/Rougeole	0	5	2010-02-16
2010-02-16	4	4	1	Measles/Rougeole	13	0	2010-02-14
2010-02-17	4	4	2	Measles/Rougeole	34	5	2010-02-16
2010-02-16	4	4	2	Measles/Rougeole	12	1	2010-02-09
2010-02-17	4	4	2	Measles/Rougeole	0	9	2010-02-12
2010-02-16	4	4	1	Measles/Rougeole	3	1	2010-02-11
2010-02-16	4	4	1	Measles/Rougeole	1	6	2010-02-11
2010-02-17	4	4	1	Measles/Rougeole	0	8	2010-02-14
2010-02-16	4	4	2	Measles/Rougeole	14	1	2010-02-15
Missing	1	4	1	Measles/Rougeole	12	3	2010-02-16
2010-02-17	4	4	1	Measles/Rougeole	0	4	2010-02-14
2010-02-17	4	4	1	Measles/Rougeole	8	11	2010-02-16
2010-02-15	4	4	1	Measles/Rougeole	0	11	2010-02-14
2010-02-16	4	4	2	Measles/Rougeole	4	2	2010-02-15
2010-02-17	4	4	2	Measles/Rougeole	2	1	2010-02-17
2010-02-17	4	4	1	Measles/Rougeole	1	3	2010-02-16
2010-02-17	2	2	2	Measles/Rougeole	8	0	2010-02-15
2010-02-17	4	4	2	Measles/Rougeole	0	9	2010-02-15
2010-02-18	4	4	2	Measles/Rougeole	12	0	2010-02-15
2010-02-17	4	4	2	Measles/Rougeole	0	8	2010-02-15
2010-02-17	4	4	1	Measles/Rougeole	1	8	2010-02-16
2010-02-17	4	4	2	Measles/Rougeole	10	10	2010-02-14
2010-02-17	4	4	1	Measles/Rougeole	4	5	2010-02-17
2010-02-16	4	4	1	Measles/Rougeole	15	0	2010-02-16
2010-02-17	4	4	1	Measles/Rougeole	12	0	2010-02-12
2010-02-17	2	2	2	Measles/Rougeole	3	5	2010-02-16
2010-02-17	4	4	1	Measles/Rougeole	4	3	2010-02-14
2010-02-17	2	2	2	Measles/Rougeole	6	0	2010-02-16
2010-02-17	1	4	1	Measles/Rougeole	1	5	2010-02-16
2010-02-18	4	4	1	Measles/Rougeole	8	1	2010-02-15
2010-02-16	4	4	2	Measles/Rougeole	24	2	2010-02-15
Missing	4	4	2	Measles/Rougeole	34	0	2010-02-16
2010-02-12	1	4	2	Measles/Rougeole	13	0	2010-02-12
2010-02-17	1	4	2	Measles/Rougeole	9	0	2010-02-12
2010-02-18	2	2	1	Measles/Rougeole	15	1	2010-02-17
2010-03-04	2	2	1	Measles/Rougeole	4	8	2010-03-02
2010-02-17	2	2	2	Measles/Rougeole	14	1	2010-02-16
2010-02-18	2	2	1	Measles/Rougeole	27	0	2010-02-16
Missing	4	4	1	Measles/Rougeole	9	7	2010-02-14
2010-02-18	4	4	1	Measles/Rougeole	6	0	2010-02-17
2010-02-23	4	4	2	Measles/Rougeole	9	9	2010-02-17
Missing	4	4	1	Measles/Rougeole	0	5	2010-02-22
2010-02-20	1	4	2	Measles/Rougeole	12	0	2010-02-16
2010-02-19	1	4	1	Measles/Rougeole	6	0	2010-02-17
2010-02-20	1	4	2	Measles/Rougeole	8	0	2010-02-16
2010-02-20	1	4	1	Measles/Rougeole	10	0	2010-02-16
2010-02-19	2	2	2	Measles/Rougeole	2	9	2010-02-15
2010-02-17	2	2	1	Measles/Rougeole	0	7	2010-02-15
2010-02-18	2	2	1	Measles/Rougeole	12	10	2010-02-17
Missing	4	4	1	Measles/Rougeole	2	1	2010-02-10
2010-02-17	4	4	2	Measles/Rougeole	0	11	2010-02-15
2010-02-12	4	4	1	Measles/Rougeole	0	7	2010-02-10
2010-02-14	4	4	1	Measles/Rougeole	0	6	2010-02-14
Missing	1	4	1	Measles/Rougeole	4	7	2010-02-11
2010-02-18	2	2	2	Measles/Rougeole	34	0	2010-02-09
Missing	4	4	2	Measles/Rougeole	1	7	2010-02-15
2010-02-18	4	4	2	Measles/Rougeole	16	3	2010-02-13
2010-02-18	4	4	2	Measles/Rougeole	9	0	2010-02-13
2010-02-16	4	4	1	Measles/Rougeole	6	11	2010-02-15
2010-02-18	1	4	2	Measles/Rougeole	12	0	2010-02-14
2010-02-19	4	4	2	Measles/Rougeole	4	0	2010-02-15
2010-02-13	4	4	1	Measles/Rougeole	7	4	2010-02-12
2010-02-15	4	4	2	Measles/Rougeole	4	3	2010-02-13
Missing	4	4	2	Measles/Rougeole	10	2	2009-12-08
2010-02-18	4	4	2	Measles/Rougeole	15	7	2010-02-17
2010-02-02	4	4	1	Measles/Rougeole	13	7	2010-02-02
2010-02-19	1	4	2	Measles/Rougeole	1	4	2010-02-13
2010-02-16	1	4	2	Measles/Rougeole	14	9	2010-02-16
2010-02-15	1	4	2	Measles/Rougeole	7	0	2010-02-11
2010-02-16	1	4	2	Measles/Rougeole	0	4	2010-02-14
Missing	2	2	2	Measles/Rougeole	11	11	2010-02-17
2010-02-18	1	4	2	Measles/Rougeole	2	11	2010-02-18
2010-02-16	2	1	2	Measles/Rougeole	5	0	2010-02-15
2010-02-18	2	2	2	Measles/Rougeole	3	2	2010-02-16
2010-02-18	1	4	2	Measles/Rougeole	2	6	2010-02-17
Missing	2	2	1	Measles/Rougeole	2	6	2010-02-18
Missing	2	2	1	Measles/Rougeole	10	0	2010-02-18
Missing	2	2	1	Measles/Rougeole	8	0	2010-02-18
2010-02-18	2	2	1	Measles/Rougeole	1	10	2010-02-18
2010-02-18	4	4	2	Measles/Rougeole	9	0	2010-02-17
2010-02-18	4	4	2	Measles/Rougeole	0	7	2010-02-17
2010-02-18	4	4	1	Measles/Rougeole	4	0	2010-02-17
2010-02-18	4	4	1	Measles/Rougeole	0	7	2010-02-16
2010-02-18	4	4	1	Measles/Rougeole	0	5	2010-02-18
2010-02-18	4	4	2	Measles/Rougeole	0	4	2010-02-17
Missing	4	4	2	Measles/Rougeole	1	5	2010-02-17
2010-02-18	4	4	1	Measles/Rougeole	1	10	2010-02-18
Missing	4	4	2	Measles/Rougeole	0	8	2010-02-15
Missing	4	4	2	Measles/Rougeole	7	0	2010-02-17
Missing	4	4	1	Measles/Rougeole	5	5	2010-02-16
Missing	4	4	1	Measles/Rougeole	9	2	2010-02-16
Missing	4	4	1	Measles/Rougeole	12	3	2010-02-19
2010-02-17	2	2	1	Measles/Rougeole	1	8	2010-02-14
2010-02-22	1	4	2	Measles/Rougeole	26	3	2010-02-18
2010-02-22	2	2	2	Measles/Rougeole	25	7	2010-02-14
2010-02-22	2	2	1	Measles/Rougeole	13	6	2010-02-19
2010-02-22	1	4	1	Measles/Rougeole	0	8	2010-02-20
2010-02-22	2	2	1	Measles/Rougeole	7	7	2010-02-20
2010-02-23	2	2	1	Measles/Rougeole	5	0	2010-02-19
2010-02-23	2	2	2	Measles/Rougeole	3	4	2010-02-20
2010-02-20	1	4	2	Measles/Rougeole	4	0	2010-02-15
2010-02-19	1	4	2	Measles/Rougeole	3	2	2010-02-08
2010-02-19	1	4	2	Measles/Rougeole	11	0	2010-02-15
2010-02-20	1	4	2	Measles/Rougeole	0	7	2010-02-16
2010-02-20	1	4	1	Measles/Rougeole	0	11	2010-02-15
2010-02-18	1	4	1	Measles/Rougeole	12	0	2010-02-15
2010-02-18	1	4	2	Measles/Rougeole	5	9	2010-02-15
2010-02-18	1	4	2	Measles/Rougeole	1	3	2010-02-15
2010-02-23	2	2	2	Measles/Rougeole	3	0	2010-02-09
2010-02-23	1	4	1	Measles/Rougeole	27	0	2010-01-30
2010-02-14	1	4	1	Measles/Rougeole	2	6	2010-02-14
2010-02-07	2	2	1	Measles/Rougeole	14	0	2010-02-07
2010-01-29	1	4	1	Measles/Rougeole	14	0	2010-01-29
2010-02-24	1	4	1	Measles/Rougeole	11	10	2010-02-23
Missing	2	2	2	Measles/Rougeole	5	10	2010-04-06
2010-02-25	1	4	2	Measles/Rougeole	5	0	2010-02-12
2010-02-24	1	4	2	Measles/Rougeole	13	0	2010-02-19
2010-02-14	2	2	1	Measles/Rougeole	0	6	2010-02-11
Missing	4	4	1	Measles/Rougeole	16	3	2010-02-15
2010-02-24	2	2	1	Measles/Rougeole	4	7	2010-02-24
2010-02-10	2	2	1	Measles/Rougeole	7	7	2010-02-07
2010-02-26	2	2	2	Measles/Rougeole	5	6	2010-02-24
2010-02-26	2	2	1	Measles/Rougeole	1	4	2010-02-25
2010-02-25	1	4	2	Measles/Rougeole	0	8	2010-02-24
2010-03-01	1	4	2	Measles/Rougeole	1	6	2010-02-27
2010-03-01	1	4	2	Measles/Rougeole	27	0	2010-02-26
2010-03-01	2	2	2	Measles/Rougeole	5	3	2010-03-01
2010-02-24	2	2	1	Measles/Rougeole	5	1	2010-02-22
2010-02-18	2	1	2	Measles/Rougeole	5	6	2010-02-17
2010-03-02	2	2	1	Measles/Rougeole	4	3	2010-02-18
Missing	2	2	2	Measles/Rougeole	5	11	2010-02-28
2010-03-02	2	2	1	Measles/Rougeole	15	1	2010-02-28
2010-03-02	1	4	1	Measles/Rougeole	14	1	2010-03-01
2010-03-02	2	2	1	Measles/Rougeole	13	8	2010-02-28
2010-03-02	2	2	2	Measles/Rougeole	Missing	Missing	2010-02-25
Missing	2	2	2	Measles/Rougeole	15	8	2010-03-26
Missing	2	2	1	Measles/Rougeole	15	7	2010-03-26
2010-03-02	2	2	1	Measles/Rougeole	3	9	2010-02-27
2010-03-03	2	2	2	Measles/Rougeole	28	2	2010-03-01
2010-03-02	2	2	1	Measles/Rougeole	0	10	2010-03-01
2010-03-02	2	2	1	Measles/Rougeole	3	10	2010-02-28
2010-03-03	1	4	1	Measles/Rougeole	13	4	2010-03-01
2010-03-02	2	2	1	Measles/Rougeole	13	9	2010-02-25
2010-03-03	2	2	2	Measles/Rougeole	6	9	2010-03-01
Missing	2	2	2	Measles/Rougeole	27	0	2010-01-24
2010-03-03	1	4	1	Measles/Rougeole	6	0	2010-02-25
2010-03-01	2	2	2	Measles/Rougeole	1	4	2010-02-28
2010-03-02	1	4	2	Measles/Rougeole	0	6	2010-02-14
2010-03-02	1	4	2	Measles/Rougeole	8	0	2010-02-20
Missing	2	2	1	Measles/Rougeole	2	8	2010-03-01
2010-03-02	2	2	1	Measles/Rougeole	5	0	2010-03-01
2010-03-02	1	4	2	Measles/Rougeole	6	6	2010-02-14
2010-03-01	1	4	2	Measles/Rougeole	5	2	2010-02-24
2010-03-04	1	4	1	Measles/Rougeole	9	8	2010-02-24
2010-03-04	2	2	2	Measles/Rougeole	7	0	2010-02-24
2010-03-04	1	4	2	Measles/Rougeole	2	4	2010-02-24
2010-03-04	1	4	2	Measles/Rougeole	7	1	2010-02-25
2010-02-19	1	4	1	Measles/Rougeole	0	7	2010-02-18
2010-03-03	1	4	2	Measles/Rougeole	7	3	2010-03-03
2010-02-25	2	2	2	Measles/Rougeole	11	0	2010-02-25
2010-03-04	1	4	2	Measles/Rougeole	6	0	2010-03-01
2010-03-03	2	2	1	Measles/Rougeole	2	4	2010-03-01
2010-03-03	1	4	2	Measles/Rougeole	0	7	2010-02-27
Missing	2	2	1	Measles/Rougeole	0	9	2010-02-22
2010-03-04	1	4	1	Measles/Rougeole	10	11	2010-03-03
2010-03-04	2	2	2	Measles/Rougeole	4	11	2010-03-03
2010-03-03	2	2	1	Measles/Rougeole	0	9	2010-03-01
2010-03-03	2	2	1	Measles/Rougeole	21	0	2010-02-28
2010-03-05	1	4	2	Measles/Rougeole	Missing	Missing	2010-03-03
2010-03-07	1	4	2	Measles/Rougeole	0	4	2010-02-28
2010-03-07	1	4	2	Measles/Rougeole	9	8	2010-02-28
Missing	1	4	2	Measles/Rougeole	6	0	2010-03-03
2010-03-06	1	4	1	Measles/Rougeole	4	3	2010-03-04
2010-03-06	1	4	2	Measles/Rougeole	1	7	2010-03-03
2010-03-08	1	4	1	Measles/Rougeole	7	0	2010-02-22
2010-03-05	1	4	1	Measles/Rougeole	9	0	2010-03-02
2010-03-06	2	2	1	Measles/Rougeole	4	8	2010-03-01
2010-03-08	1	4	1	Measles/Rougeole	0	6	2010-03-06
2010-03-09	1	4	2	Measles/Rougeole	35	0	2010-03-05
2010-03-08	1	4	2	Measles/Rougeole	0	6	2010-03-05
2010-03-08	2	2	1	Measles/Rougeole	1	11	2010-03-08
2010-03-09	2	2	1	Measles/Rougeole	2	1	2010-03-08
2010-03-08	1	4	1	Measles/Rougeole	0	10	2010-03-06
2010-03-03	1	4	1	Measles/Rougeole	17	0	2010-03-01
2010-03-08	2	2	1	Measles/Rougeole	6	3	2010-03-07
2010-03-08	2	2	2	Measles/Rougeole	1	7	2010-03-08
2010-03-08	2	2	1	Measles/Rougeole	6	2	2010-03-07
2010-03-08	2	2	1	Measles/Rougeole	4	3	2010-03-06
2010-03-08	2	2	1	Measles/Rougeole	9	9	2010-03-07
2010-03-10	1	4	2	Measles/Rougeole	7	6	2010-03-06
2010-03-08	2	2	2	Measles/Rougeole	6	0	2010-02-23
2010-03-08	2	2	2	Measles/Rougeole	6	0	2010-02-23
2010-03-11	2	2	1	Measles/Rougeole	29	0	2010-03-07
2010-03-11	1	4	1	Measles/Rougeole	32	0	2010-03-06
2010-03-08	2	2	1	Measles/Rougeole	3	10	2010-03-07
2010-03-11	2	2	2	Measles/Rougeole	5	2	2010-03-07
2010-03-10	2	2	1	Measles/Rougeole	7	0	2009-12-03
2010-03-10	2	2	1	Measles/Rougeole	9	10	2010-03-06
2010-03-10	1	4	1	Measles/Rougeole	3	3	2010-03-06
2010-03-09	1	4	1	Measles/Rougeole	7	0	2009-12-03
2010-03-10	2	2	1	Measles/Rougeole	6	0	2009-12-03
2010-03-08	1	4	2	Measles/Rougeole	10	7	2010-03-01
2010-03-08	1	4	1	Measles/Rougeole	6	2	2010-03-01
2010-03-08	1	4	2	Measles/Rougeole	12	10	2010-03-01
2010-03-10	2	2	1	Measles/Rougeole	3	2	2010-03-08
2010-03-09	1	4	2	Measles/Rougeole	9	0	2010-02-26
2010-03-11	2	2	1	Measles/Rougeole	9	0	2010-03-09
2010-03-09	1	4	2	Measles/Rougeole	11	0	2010-02-26
Missing	1	4	1	Measles/Rougeole	14	7	2010-02-27
2010-03-04	1	4	2	Measles/Rougeole	10	0	2010-03-01
2010-02-16	1	4	2	Measles/Rougeole	4	10	2010-02-14
2010-02-25	2	2	1	Measles/Rougeole	6	0	2010-02-21
Missing	1	4	1	Measles/Rougeole	8	8	2010-02-24
2010-03-15	2	2	2	Measles/Rougeole	5	2	2009-12-03
2010-03-09	1	4	2	Measles/Rougeole	Missing	Missing	2010-03-06
2010-03-10	1	4	2	Measles/Rougeole	4	0	2010-03-07
2010-03-11	1	4	2	Measles/Rougeole	3	1	2010-03-10
Missing	2	2	1	Measles/Rougeole	7	2	2010-03-13
2010-03-10	1	4	1	Measles/Rougeole	12	0	2010-03-07
2010-03-05	1	4	2	Measles/Rougeole	8	0	2010-02-16
2010-03-05	2	2	2	Measles/Rougeole	1	3	2010-02-25
Missing	2	2	2	Measles/Rougeole	12	0	2010-07-01
2010-03-05	1	4	2	Measles/Rougeole	6	0	2010-02-10
2010-03-16	2	2	2	Measles/Rougeole	7	9	2009-12-03
2010-03-16	2	2	1	Measles/Rougeole	5	4	2009-12-03
2010-03-15	1	4	2	Measles/Rougeole	17	0	2010-03-11
Missing	1	4	1	Measles/Rougeole	28	0	2010-03-10
2010-03-14	1	4	2	Measles/Rougeole	3	0	2010-03-09
2010-03-15	1	4	1	Measles/Rougeole	8	4	2010-03-14
2010-03-15	2	2	2	Measles/Rougeole	0	5	2010-03-08
2010-03-11	2	2	1	Measles/Rougeole	7	3	2010-03-11
2010-03-11	2	2	1	Measles/Rougeole	2	5	2010-03-09
2010-03-14	2	2	1	Measles/Rougeole	1	1	2010-02-26
2010-03-14	1	4	1	Measles/Rougeole	0	5	2009-12-03
2010-03-18	2	2	2	Measles/Rougeole	3	10	2010-03-14
2010-03-19	2	2	1	Measles/Rougeole	1	6	2010-03-13
2010-03-19	2	2	1	Measles/Rougeole	3	0	2010-03-12
2010-03-16	2	2	1	Measles/Rougeole	3	2	2010-03-14
2010-03-19	2	2	1	Measles/Rougeole	6	4	2010-03-10
2010-03-16	2	2	2	Measles/Rougeole	0	1	2010-03-15
2010-03-16	1	4	1	Measles/Rougeole	0	6	2010-03-13
2010-03-19	2	2	1	Measles/Rougeole	0	9	2010-03-15
2010-03-17	1	4	2	Measles/Rougeole	11	0	2010-03-10
2010-03-19	2	2	2	Measles/Rougeole	8	7	2010-03-14
2010-03-19	2	2	1	Measles/Rougeole	3	7	2010-03-15
2010-03-19	2	2	1	Measles/Rougeole	4	4	2010-03-14
2010-03-18	2	2	2	Measles/Rougeole	11	6	2010-03-15
2010-03-15	2	2	2	Measles/Rougeole	4	6	2010-03-14
2010-03-15	2	2	2	Measles/Rougeole	7	5	2010-03-12
2010-03-18	2	2	1	Measles/Rougeole	9	10	2010-03-15
2010-03-24	2	2	2	Measles/Rougeole	4	2	2010-03-22
2010-03-23	2	2	2	Measles/Rougeole	4	1	2010-03-19
2010-03-22	2	2	2	Measles/Rougeole	9	9	2010-03-10
2010-03-22	1	4	2	Measles/Rougeole	10	2	2010-03-18
2010-03-22	2	2	2	Measles/Rougeole	7	10	2010-03-20
2010-03-22	2	2	1	Measles/Rougeole	1	4	2010-03-20
2010-03-24	2	2	1	Measles/Rougeole	4	3	2010-03-21
Missing	2	2	2	Measles/Rougeole	5	0	2010-03-21
2010-03-25	1	4	1	Measles/Rougeole	3	0	2010-03-21
2010-03-25	1	4	1	Measles/Rougeole	0	9	2010-03-23
2010-03-25	1	4	2	Measles/Rougeole	6	4	2010-03-21
2010-03-25	1	4	2	Measles/Rougeole	8	0	2010-03-24
2010-03-23	1	4	2	Measles/Rougeole	32	9	2010-03-22
2010-03-22	2	2	1	Measles/Rougeole	4	7	2010-03-20
2010-03-23	1	4	2	Measles/Rougeole	14	0	2010-03-15
2010-03-22	1	4	2	Measles/Rougeole	13	0	2010-03-16
2010-03-22	1	4	2	Measles/Rougeole	7	0	2010-03-18
2010-03-21	1	4	1	Measles/Rougeole	1	4	2010-03-21
2010-03-25	2	2	1	Measles/Rougeole	4	0	2010-03-23
2010-03-25	2	2	1	Measles/Rougeole	9	0	2010-03-21
2010-03-23	2	2	1	Measles/Rougeole	4	6	2010-03-22
2010-03-19	1	4	2	Measles/Rougeole	27	8	2010-03-09
2010-03-22	1	4	1	Measles/Rougeole	10	5	2010-03-18
2010-03-18	2	2	2	Measles/Rougeole	4	6	2010-03-16
Missing	2	2	2	Measles/Rougeole	3	3	2010-03-16
2010-03-24	2	2	1	Measles/Rougeole	8	0	2010-03-19
Missing	1	4	2	Measles/Rougeole	0	11	2010-03-17
2010-03-20	2	1	1	Measles/Rougeole	14	7	2010-03-17
2010-03-20	2	2	2	Measles/Rougeole	9	11	2010-03-19
2010-03-20	2	2	2	Measles/Rougeole	13	7	2010-03-18
2010-03-26	2	2	1	Measles/Rougeole	5	1	2010-03-21
2010-03-26	1	4	1	Measles/Rougeole	4	1	2010-03-22
2010-03-24	2	2	1	Measles/Rougeole	3	0	2010-03-22
2010-03-24	1	4	1	Measles/Rougeole	0	9	2010-03-17
2010-03-24	1	4	2	Measles/Rougeole	17	0	2010-03-14
Missing	2	2	1	Measles/Rougeole	4	10	2010-03-13
2010-03-19	1	4	2	Measles/Rougeole	3	9	2010-03-19
2010-03-19	1	4	1	Measles/Rougeole	6	11	2010-03-15
2010-03-23	1	4	2	Measles/Rougeole	0	9	2010-03-19
Missing	1	4	1	Measles/Rougeole	1	0	2010-03-09
2010-03-25	1	4	1	Measles/Rougeole	28	0	2010-03-25
2010-03-15	1	4	2	Measles/Rougeole	6	0	2010-03-15
2010-03-27	2	2	1	Measles/Rougeole	1	1	2010-03-27
2010-03-28	2	2	2	Measles/Rougeole	8	0	2010-03-23
2010-03-28	2	2	2	Measles/Rougeole	8	0	2010-03-23
2010-03-28	2	2	1	Measles/Rougeole	6	0	2010-03-23
2010-03-26	2	2	1	Measles/Rougeole	1	2	2010-03-24
2010-03-27	2	2	2	Measles/Rougeole	5	3	2010-03-26
Missing	2	2	1	Measles/Rougeole	35	0	2010-03-25
2010-03-29	1	4	1	Measles/Rougeole	26	Missing	2010-03-25
2010-03-27	1	4	1	Measles/Rougeole	7	0	2010-03-22
2010-03-29	2	2	1	Measles/Rougeole	0	1	2010-03-12
2010-03-29	2	2	1	Measles/Rougeole	3	0	2010-03-26
2010-03-24	2	2	2	Measles/Rougeole	2	9	2010-03-23
2010-03-30	2	2	2	Measles/Rougeole	10	0	2010-03-26
2010-03-30	1	4	2	Measles/Rougeole	10	0	2010-03-26
2010-03-30	1	4	2	Measles/Rougeole	1	8	2010-03-23
2010-03-30	1	4	1	Measles/Rougeole	4	8	2010-03-14
2010-03-29	2	2	1	Measles/Rougeole	0	1	2010-03-12
2010-03-31	1	4	2	Measles/Rougeole	1	6	2010-03-25
2010-03-30	2	2	1	Measles/Rougeole	6	7	2010-03-28
2010-03-31	2	2	2	Measles/Rougeole	4	0	2010-03-25
2010-03-29	1	4	2	Measles/Rougeole	5	0	2010-03-25
2010-03-31	1	4	1	Measles/Rougeole	13	9	2010-03-25
2010-03-29	2	2	1	Measles/Rougeole	15	5	2010-03-25
2010-03-29	1	4	1	Measles/Rougeole	16	5	2010-03-26
2010-03-29	2	2	1	Measles/Rougeole	17	0	2010-03-27
2010-03-26	2	2	2	Measles/Rougeole	5	0	2010-03-21
2010-03-29	2	1	2	Measles/Rougeole	5	0	2010-03-24
2010-03-30	1	4	1	Measles/Rougeole	6	0	2010-03-21
2010-03-31	1	4	1	Measles/Rougeole	2	3	2010-03-27
2010-03-31	1	4	2	Measles/Rougeole	10	9	2010-03-27
2010-03-31	1	4	2	Measles/Rougeole	20	0	2010-03-30
Missing	2	2	2	Measles/Rougeole	33	10	2010-03-28
2010-03-30	1	4	2	Measles/Rougeole	7	2	2010-03-29
Missing	2	2	1	Measles/Rougeole	7	0	2010-03-20
Missing	2	2	2	Measles/Rougeole	26	0	2010-03-21
Missing	1	4	1	Measles/Rougeole	8	0	2010-03-24
2010-03-24	1	4	2	Measles/Rougeole	2	5	2010-03-23
2010-03-28	1	4	2	Measles/Rougeole	15	0	2010-03-24
Missing	1	4	1	Measles/Rougeole	11	0	2010-03-16
Missing	2	2	1	Measles/Rougeole	10	3	2010-03-30
Missing	2	2	1	Measles/Rougeole	5	3	2010-03-29
Missing	1	4	1	Measles/Rougeole	3	5	2010-03-28
Missing	1	4	2	Measles/Rougeole	10	2	2010-03-26
Missing	1	4	2	Measles/Rougeole	9	0	2010-03-24
Missing	2	2	1	Measles/Rougeole	5	4	2010-03-28
Missing	2	2	2	Measles/Rougeole	10	0	2010-03-28
2010-04-05	1	4	1	Measles/Rougeole	13	4	2010-04-03
2010-04-01	1	4	1	Measles/Rougeole	12	3	2010-04-01
Missing	1	4	2	Measles/Rougeole	27	0	2010-04-03
2010-04-05	1	4	2	Measles/Rougeole	8	0	2010-04-01
2010-04-06	1	4	2	Measles/Rougeole	0	9	2010-04-04
2010-04-12	1	4	1	Measles/Rougeole	12	8	2010-04-02
Missing	2	2	1	Measles/Rougeole	27	0	2010-04-05
2010-04-06	2	2	2	Measles/Rougeole	3	11	2010-03-30
2010-04-06	2	2	2	Measles/Rougeole	5	10	2010-04-01
2010-04-08	2	2	1	Measles/Rougeole	6	0	2010-04-05
2010-04-06	2	2	2	Measles/Rougeole	2	5	2010-04-05
2010-04-07	2	2	1	Measles/Rougeole	5	0	2010-04-03
2010-04-05	1	4	1	Measles/Rougeole	28	0	2010-04-01
2010-04-08	1	4	1	Measles/Rougeole	29	0	2010-04-03
2010-04-07	2	2	1	Measles/Rougeole	1	3	2010-03-28
2010-04-09	2	2	1	Measles/Rougeole	0	8	2010-04-06
2010-04-09	1	4	1	Measles/Rougeole	8	0	2010-03-28
2010-04-07	1	4	1	Measles/Rougeole	1	5	2010-03-28
2010-04-07	1	4	1	Measles/Rougeole	7	0	2010-03-28
2010-04-07	1	4	2	Measles/Rougeole	4	0	2010-03-28
2010-04-06	2	2	1	Measles/Rougeole	2	9	2010-04-02
2010-04-09	1	4	2	Measles/Rougeole	9	6	2010-04-05
2010-04-06	1	4	1	Measles/Rougeole	0	10	2010-04-05
Missing	2	2	2	Measles/Rougeole	6	6	2010-04-05
2010-04-06	1	4	1	Measles/Rougeole	12	2	2010-04-01
2010-04-08	1	4	1	Measles/Rougeole	0	9	2010-04-05
2010-04-05	2	1	1	Measles/Rougeole	9	4	2010-03-31
2010-04-05	2	2	1	Measles/Rougeole	7	6	2010-03-31
2010-04-02	2	2	2	Measles/Rougeole	6	10	2010-03-31
2010-04-13	1	4	1	Measles/Rougeole	28	0	2010-04-04
2010-04-09	1	4	2	Measles/Rougeole	28	0	2010-04-06
Missing	2	2	1	Measles/Rougeole	32	0	2010-04-04
Missing	2	2	1	Measles/Rougeole	14	2	2010-04-06
Missing	1	4	2	Measles/Rougeole	1	5	2010-04-09
2010-04-08	2	2	2	Measles/Rougeole	14	0	2010-04-04
2010-04-09	1	4	2	Measles/Rougeole	1	4	2010-04-06
2010-04-09	1	4	2	Measles/Rougeole	0	4	2010-04-08
2010-04-09	1	4	1	Measles/Rougeole	16	0	2010-04-08
2010-04-08	1	4	2	Measles/Rougeole	7	1	2010-04-04
2010-04-08	1	4	2	Measles/Rougeole	10	3	2010-04-04
2010-04-08	1	4	2	Measles/Rougeole	5	8	2010-04-04
2010-04-08	1	4	1	Measles/Rougeole	9	2	2010-04-08
2010-04-07	1	4	2	Measles/Rougeole	3	10	2010-04-04
2010-04-10	1	4	1	Measles/Rougeole	8	0	2010-04-09
2010-04-10	1	4	2	Measles/Rougeole	10	0	2010-04-01
2010-04-12	2	2	1	Measles/Rougeole	8	10	2010-04-09
Missing	2	2	1	Measles/Rougeole	14	0	2010-04-01
2010-04-10	1	4	2	Measles/Rougeole	7	0	2010-04-01
2010-04-12	1	4	1	Measles/Rougeole	9	0	2010-04-01
2010-04-09	1	4	1	Measles/Rougeole	14	10	2010-04-03
2010-04-06	1	4	2	Measles/Rougeole	12	10	2010-04-02
2010-04-05	2	2	1	Measles/Rougeole	Missing	Missing	2010-04-02
2010-04-13	1	4	2	Measles/Rougeole	0	10	2010-04-12
2010-04-13	1	4	2	Measles/Rougeole	7	7	2010-04-07
2010-04-12	1	4	1	Measles/Rougeole	9	0	2010-04-10
2010-04-12	1	4	2	Measles/Rougeole	6	9	2010-04-10
2010-04-12	1	4	2	Measles/Rougeole	1	4	2010-04-11
2010-04-14	1	4	2	Measles/Rougeole	8	0	2010-04-13
2010-04-16	1	4	1	Measles/Rougeole	0	9	2010-04-11
2010-04-14	4	4	1	Measles/Rougeole	0	6	2010-04-13
2010-04-14	4	4	2	Measles/Rougeole	8	0	2010-04-12
2010-04-14	4	4	2	Measles/Rougeole	0	8	2010-04-12
2010-04-14	4	4	2	Measles/Rougeole	27	0	2010-04-10
2010-04-14	4	4	2	Measles/Rougeole	6	0	2010-04-12
2010-04-13	1	4	1	Measles/Rougeole	14	0	2010-04-09
2010-04-14	2	2	2	Measles/Rougeole	1	10	2010-04-09
2010-04-13	4	4	1	Measles/Rougeole	5	3	2010-03-11
2010-04-15	1	4	1	Measles/Rougeole	3	6	2010-04-14
2010-04-15	1	4	2	Measles/Rougeole	13	4	2010-04-13
2010-04-11	1	4	1	Measles/Rougeole	0	9	2010-04-08
2010-04-05	2	2	2	Measles/Rougeole	0	10	2010-03-31
2010-04-15	1	4	1	Measles/Rougeole	6	0	2010-04-05
2010-04-15	1	4	1	Measles/Rougeole	11	0	2010-04-08
2010-04-15	1	4	2	Measles/Rougeole	1	8	2010-04-08
2010-04-21	1	4	2	Measles/Rougeole	0	6	2010-04-15
Missing	2	2	1	Measles/Rougeole	15	0	2010-04-14
2010-04-18	1	4	1	Measles/Rougeole	16	0	2010-04-16
2010-04-20	1	4	2	Measles/Rougeole	12	0	2010-04-15
Missing	2	2	2	Measles/Rougeole	6	2	2010-04-17
2010-04-15	1	4	1	Measles/Rougeole	3	6	2010-04-14
2010-04-21	1	4	2	Measles/Rougeole	0	9	2010-04-16
2010-04-20	2	2	1	Measles/Rougeole	0	11	2010-04-16
2010-04-20	2	2	2	Measles/Rougeole	1	6	2010-04-19
2010-04-15	1	4	1	Measles/Rougeole	33	8	2010-04-14
2010-04-21	1	4	1	Measles/Rougeole	1	2	2010-04-20
Missing	4	4	1	Measles/Rougeole	1	6	2010-04-19
2010-04-25	1	4	2	Measles/Rougeole	0	7	2010-04-23
Missing	1	4	2	Measles/Rougeole	9	5	2010-04-20
2010-04-23	2	2	1	Measles/Rougeole	11	0	2010-04-19
2010-04-21	1	4	1	Measles/Rougeole	0	6	2010-04-18
2010-04-23	1	4	2	Measles/Rougeole	0	8	2010-04-22
2010-04-23	1	4	2	Measles/Rougeole	13	0	2010-04-23
2010-04-25	1	4	1	Measles/Rougeole	1	11	2010-04-20
2010-04-26	1	4	1	Measles/Rougeole	1	7	2010-04-25
Missing	1	4	1	Measles/Rougeole	7	0	2010-04-17
Missing	2	2	1	Measles/Rougeole	29	0	2010-04-25
2010-04-26	1	4	2	Measles/Rougeole	15	0	2010-04-21
2010-04-26	2	2	1	Measles/Rougeole	14	0	2010-04-22
Missing	1	4	2	Measles/Rougeole	15	0	2010-04-26
Missing	1	4	2	Measles/Rougeole	12	9	2010-04-21
2010-04-26	1	4	1	Measles/Rougeole	9	0	2010-04-24
2010-04-26	2	2	1	Measles/Rougeole	14	0	2010-04-24
2010-04-26	1	4	2	Measles/Rougeole	14	0	2010-04-25
Missing	1	4	2	Measles/Rougeole	37	0	2010-04-23
2010-04-26	1	4	1	Measles/Rougeole	12	0	2010-04-24
2010-04-22	2	2	1	Measles/Rougeole	9	9	2010-04-19
Missing	1	4	1	Measles/Rougeole	12	4	2010-04-09
Missing	1	4	1	Measles/Rougeole	4	0	2010-04-12
Missing	1	4	2	Measles/Rougeole	13	0	2010-04-12
Missing	2	2	1	Measles/Rougeole	20	0	2010-04-09
2010-05-03	2	2	1	Measles/Rougeole	5	1	2010-04-26
2010-04-27	1	4	2	Measles/Rougeole	6	9	2010-04-22
2010-04-27	1	4	1	Measles/Rougeole	3	0	2010-04-26
Missing	1	4	1	Measles/Rougeole	15	3	2010-04-03
2010-04-29	1	4	2	Measles/Rougeole	1	4	2010-04-15
Missing	2	2	1	Measles/Rougeole	10	4	2010-04-25
Missing	2	2	1	Measles/Rougeole	2	9	2010-04-27
2010-04-30	1	4	1	Measles/Rougeole	3	0	2010-05-02
2010-04-30	1	4	1	Measles/Rougeole	9	0	2010-04-27
2010-05-03	1	4	1	Measles/Rougeole	22	0	2010-04-30
Missing	1	4	1	Measles/Rougeole	32	0	2010-04-30
2010-04-30	1	4	2	Measles/Rougeole	10	0	2010-04-28
Missing	1	4	2	Measles/Rougeole	11	0	2010-04-28
2010-05-03	2	2	1	Measles/Rougeole	0	11	2010-04-27
2010-05-04	1	4	1	Measles/Rougeole	0	11	2010-04-29
Missing	1	4	2	Measles/Rougeole	1	8	2010-05-02
2010-05-04	4	4	1	Measles/Rougeole	9	10	2010-05-03
Missing	2	2	2	Measles/Rougeole	4	9	2010-04-02
2010-05-06	2	2	2	Measles/Rougeole	3	7	2010-04-27
2010-04-29	1	4	1	Measles/Rougeole	11	6	2010-04-25
2010-05-04	1	4	1	Measles/Rougeole	0	10	2010-04-28
2010-05-05	1	4	2	Measles/Rougeole	2	8	2010-04-17
2010-04-22	1	4	1	Measles/Rougeole	0	8	2010-04-16
2010-04-22	1	4	1	Measles/Rougeole	3	2	2010-04-12
Missing	2	2	1	Measles/Rougeole	1	5	2010-04-18
2010-05-05	2	2	2	Measles/Rougeole	3	7	2010-05-01
2010-05-06	2	2	1	Measles/Rougeole	10	5	2010-05-02
2010-05-05	1	4	2	Measles/Rougeole	1	2	2010-05-03
2010-05-04	1	4	1	Measles/Rougeole	3	2	2010-04-29
2010-05-04	2	2	1	Measles/Rougeole	7	7	2010-05-03
2010-05-07	4	4	1	Measles/Rougeole	8	7	2010-05-04
2010-05-03	4	4	1	Measles/Rougeole	10	2	2010-04-27
2010-05-05	1	4	1	Measles/Rougeole	Missing	Missing	2010-05-02
2010-05-03	1	4	1	Measles/Rougeole	30	0	2010-05-01
2010-05-03	1	4	2	Measles/Rougeole	28	0	2010-04-26
2010-05-07	1	4	2	Measles/Rougeole	5	0	2010-05-02
2010-05-06	1	4	1	Measles/Rougeole	13	0	2010-05-02
2010-05-05	1	4	2	Measles/Rougeole	0	5	2010-05-05
Missing	2	2	1	Measles/Rougeole	25	0	2010-04-29
2010-05-05	2	2	1	Measles/Rougeole	1	5	2010-05-04
2010-05-04	1	4	1	Measles/Rougeole	2	3	2010-05-03
2010-05-07	1	4	1	Measles/Rougeole	28	0	2010-04-30
2010-05-07	1	4	1	Measles/Rougeole	0	7	2010-05-04
2010-05-07	2	2	2	Measles/Rougeole	Missing	Missing	2010-05-02
Missing	1	4	2	Measles/Rougeole	9	0	2010-05-02
2010-05-03	1	4	2	Measles/Rougeole	28	10	2010-05-02
2010-05-07	1	4	1	Measles/Rougeole	12	0	2010-05-03
2010-05-06	1	4	1	Measles/Rougeole	22	0	2010-05-03
2010-05-03	1	4	2	Measles/Rougeole	1	0	2010-04-28
2010-05-03	1	4	2	Measles/Rougeole	7	0	2010-05-02
2010-05-08	2	2	2	Measles/Rougeole	1	8	2010-05-04
2010-04-22	1	4	2	Measles/Rougeole	0	5	2010-04-16
2010-05-09	1	4	1	Measles/Rougeole	11	0	2010-05-05
2010-05-10	1	4	2	Measles/Rougeole	6	0	2010-05-03
2010-05-11	1	4	1	Measles/Rougeole	28	0	2010-05-09
2010-05-13	1	4	2	Measles/Rougeole	0	7	2010-05-08
2010-05-10	2	2	1	Measles/Rougeole	5	3	2010-05-03
2010-05-12	2	2	2	Measles/Rougeole	49	0	2010-05-10
2010-05-11	1	4	2	Measles/Rougeole	28	0	2010-05-08
2010-05-11	1	4	1	Measles/Rougeole	29	0	2010-05-06
2010-05-10	1	4	1	Measles/Rougeole	9	0	2010-05-08
2010-05-12	2	2	1	Measles/Rougeole	4	11	2010-04-30
2010-05-12	1	4	1	Measles/Rougeole	23	7	2010-05-05
2010-05-12	2	2	1	Measles/Rougeole	5	2	2010-05-08
2010-05-10	2	2	1	Measles/Rougeole	5	2	2010-05-09
2010-05-12	1	4	2	Measles/Rougeole	2	2	2010-05-07
2010-05-13	1	4	1	Measles/Rougeole	1	1	2010-05-08
2010-05-12	1	4	1	Measles/Rougeole	2	1	2010-05-09
2010-05-11	2	2	1	Measles/Rougeole	3	11	2010-05-07
2010-05-10	2	2	1	Measles/Rougeole	6	5	2010-05-05
2010-05-13	2	2	1	Measles/Rougeole	12	3	2010-05-09
2010-05-17	1	4	2	Measles/Rougeole	9	2	2010-05-13
2010-05-13	1	4	2	Measles/Rougeole	19	0	2010-05-08
2010-05-14	1	4	2	Measles/Rougeole	5	1	2010-05-05
2010-05-13	1	4	2	Measles/Rougeole	7	0	2010-05-09
2010-05-14	1	4	2	Measles/Rougeole	5	3	2010-05-09
2010-05-15	1	4	2	Measles/Rougeole	1	2	2010-05-08
2010-05-11	1	4	1	Measles/Rougeole	5	0	2010-05-09
2010-05-18	2	2	1	Measles/Rougeole	5	5	2010-05-17
2010-05-18	1	4	1	Measles/Rougeole	13	0	2010-04-24
2010-05-08	1	4	2	Measles/Rougeole	10	0	2010-04-29
2010-05-06	2	2	1	Measles/Rougeole	14	0	2010-04-24
2010-05-18	1	4	2	Measles/Rougeole	28	0	2010-05-18
2010-05-13	2	2	2	Measles/Rougeole	9	6	2010-05-09
Missing	1	4	1	Measles/Rougeole	3	3	2010-05-31
Missing	2	2	1	Measles/Rougeole	19	7	2010-05-15
Missing	1	4	1	Measles/Rougeole	0	8	2010-05-26
Missing	1	4	2	Measles/Rougeole	10	5	2010-05-31
2010-05-18	1	4	2	Measles/Rougeole	0	2	2010-05-15
2010-05-18	1	4	2	Measles/Rougeole	0	3	2010-05-17
Missing	2	2	1	Measles/Rougeole	3	10	2010-05-29
2010-05-31	2	2	2	Measles/Rougeole	4	0	2010-05-28
Missing	1	4	2	Measles/Rougeole	9	0	2010-05-29
Missing	2	2	2	Measles/Rougeole	1	2	2010-05-15
Missing	2	2	1	Measles/Rougeole	11	6	2010-05-15
2010-06-03	2	2	1	Measles/Rougeole	5	8	2010-06-02
Missing	1	4	2	Measles/Rougeole	8	11	2010-05-24
2010-06-07	1	4	1	Measles/Rougeole	1	0	2010-06-04
2010-05-04	1	4	1	Measles/Rougeole	12	2	2010-05-02
Missing	2	2	1	Measles/Rougeole	9	10	2010-06-06
2010-05-21	1	4	1	Measles/Rougeole	16	0	2010-05-28
Missing	2	2	2	Measles/Rougeole	11	11	2010-05-23
Missing	2	2	1	Measles/Rougeole	16	11	2010-06-06
Missing	1	4	1	Measles/Rougeole	0	11	2010-06-09
2010-06-09	2	2	1	Measles/Rougeole	6	0	2010-04-27
Missing	1	4	2	Measles/Rougeole	32	0	2010-06-05
Missing	2	2	2	Measles/Rougeole	10	0	2010-06-05
2010-06-01	1	4	2	Measles/Rougeole	0	9	2010-05-31
Missing	2	2	1	Measles/Rougeole	2	3	2010-06-07
Missing	1	4	2	Measles/Rougeole	0	9	2010-06-01
Missing	1	4	1	Measles/Rougeole	0	9	2010-06-06
Missing	1	4	2	Measles/Rougeole	2	2	2010-05-27
Missing	1	4	1	Measles/Rougeole	6	0	2010-06-01
2010-06-09	2	2	2	Measles/Rougeole	26	2	2010-06-06
2010-06-10	1	4	1	Measles/Rougeole	11	0	2010-06-09
Missing	2	2	1	Measles/Rougeole	4	0	2010-06-09
2010-06-11	1	4	1	Measles/Rougeole	2	0	2010-06-06
Missing	1	4	1	Measles/Rougeole	11	1	2010-06-08
Missing	2	2	2	Measles/Rougeole	19	0	2010-05-20
Missing	1	4	2	Measles/Rougeole	1	5	2010-06-07
Missing	1	4	1	Measles/Rougeole	3	1	2010-06-05
2010-06-12	2	2	1	Measles/Rougeole	9	3	2010-06-08
Missing	2	2	1	Measles/Rougeole	5	0	2010-05-03
2010-06-12	1	4	2	Measles/Rougeole	8	0	2010-05-12
Missing	1	4	1	Measles/Rougeole	0	9	2010-05-19
2010-06-14	1	4	2	Measles/Rougeole	26	0	2010-06-09
Missing	2	2	1	Measles/Rougeole	9	4	2010-05-18
Missing	2	2	1	Measles/Rougeole	1	6	2010-05-24
Missing	1	4	2	Measles/Rougeole	16	4	2010-05-25
2010-06-08	1	4	1	Measles/Rougeole	0	8	2010-06-06
Missing	2	2	2	Measles/Rougeole	0	9	2010-05-15
Missing	2	2	2	Measles/Rougeole	20	5	2010-06-02
2010-06-16	2	2	2	Measles/Rougeole	19	5	2010-05-19
2010-06-11	1	4	1	Measles/Rougeole	27	11	2010-06-09
Missing	2	2	2	Measles/Rougeole	28	2	2010-05-29
2010-06-08	1	4	2	Measles/Rougeole	10	0	2010-06-06
2010-06-08	1	4	2	Measles/Rougeole	1	2	2010-06-05
Missing	2	2	2	Measles/Rougeole	0	1	2010-06-16
Missing	2	2	2	Measles/Rougeole	30	0	2010-06-13
2010-06-16	1	4	2	Measles/Rougeole	12	10	2010-06-14
Missing	2	2	2	Measles/Rougeole	5	11	2010-06-01
Missing	1	4	2	Measles/Rougeole	16	0	2010-06-15
2010-06-11	2	2	2	Measles/Rougeole	6	1	2010-06-09
Missing	2	2	1	Measles/Rougeole	30	3	2010-06-17
2010-05-10	1	4	1	Measles/Rougeole	15	6	2010-06-14
2010-05-10	1	4	1	Measles/Rougeole	14	0	2010-06-14
2010-06-21	1	4	1	Measles/Rougeole	28	1	2010-06-18
2010-06-18	1	4	1	Measles/Rougeole	27	4	2010-06-13
Missing	1	4	2	Measles/Rougeole	0	5	2010-06-12
2010-06-20	1	4	1	Measles/Rougeole	0	5	2010-06-18
Missing	1	4	1	Measles/Rougeole	10	7	2010-06-15
2010-06-25	1	4	1	Measles/Rougeole	0	6	2010-06-23
Missing	2	2	1	Measles/Rougeole	30	0	2010-06-25
Missing	1	4	1	Measles/Rougeole	27	0	2010-06-26
2010-06-26	1	4	2	Measles/Rougeole	28	0	2010-06-25
Missing	1	4	1	Measles/Rougeole	28	0	2010-06-23
2010-06-23	1	4	1	Measles/Rougeole	26	4	2010-06-18
2010-06-23	1	4	1	Measles/Rougeole	28	2	2010-06-19
2010-06-23	2	2	1	Measles/Rougeole	Missing	Missing	2010-06-14
2010-06-23	2	2	1	Measles/Rougeole	28	4	2010-06-19
Missing	2	2	1	Measles/Rougeole	4	0	2010-06-16
Missing	1	4	2	Measles/Rougeole	0	6	2010-06-17
2010-06-23	1	4	1	Measles/Rougeole	0	6	2010-06-23
2010-06-26	1	4	2	Measles/Rougeole	0	5	2010-06-12
2010-06-25	1	4	1	Measles/Rougeole	16	0	2010-06-22
2010-06-26	1	4	1	Measles/Rougeole	23	0	2010-06-24
2010-06-26	1	4	1	Measles/Rougeole	28	0	2010-06-25
[truncated: 1,431 more rows]

## Sheet: Key
KEY
Measles IgM
1 = positive
2 = negative
3 = indeterminate
4 = not done
Rubella IgM
1 = positive
2 = negative
3 = indeterminate
4 = not done
